# Supplementary material for: Oral microbiota in youth with perinatally acquired HIV infection
Source: Microbiome. 2018 May 31;6:100. doi: 10.1186/s40168-018-0484-6 (PMC5984365; doi:10.1186/s40168-018-0484-6)
Supplement: Supplementary file 1 — List of supplemental tables. Table S1. Ratio of average counts (at the species level) in perinatally HIV-exposed, infected (PHIV) versus perinatally exposed, uninfected (PHEU), with Bayesian False Discovery Probabilities and False Positive Report Probabilities. Table S2. Ratio of average counts (at the genus level) in perinatally HIV-exposed, infected (PHIV) versus perinatally exposed, uninfected (PHEU), with Bayesian False Discovery Probabilities and False Positive Report Probabilities. Table S3. Is the strength of association of periodontitis presence with oral taxa's counts the same inperinatally exposed, infected (PHIV) youth compared with perinatally exposed, uninfected (PHEU) youth?. Table S4. Is the strength of association of caries presence with oral taxa's counts the same in perinatally exposed, infected (PHIV) youth compared with perinatally exposed, uninfected (PHEU) youth?. (XLSX 214 kb) [file 40168_2018_484_MOESM1_ESM.xlsx]

## Sheet: ListOfTables
Additional file 1: Tables S1–S4
Table S1. Ratio of average counts (at the species level) in perinatally HIV-exposed, infected (PHIV) versus perinatally exposed, uninfected (PHEU), with Bayesian False Discovery Probabilities and False Positive Report Probabilities.
Table S2. Ratio of average counts (at the genus level) in perinatally HIV-exposed, infected (PHIV) versus perinatally exposed, uninfected (PHEU), with Bayesian False Discovery Probabilities and False Positive Report Probabilities.
Table S3. Is the strength of association of periodontitis presence with oral taxa's counts the same in perinatally exposed, infected (PHIV) youth compared with perinatally exposed, uninfected (PHEU) youth?
Table S4. Is the strength of association of caries presence with oral taxa's counts the same in perinatally exposed, infected (PHIV) youth compared with perinatally exposed, uninfected (PHEU) youth?

## Sheet: Table S1
Table S1. Ratio of average counts (at the species level) in perinatally HIV-exposed, infected (PHIV) versus perinatally exposed, uninfected (PHEU), with Bayesian False Discovery Probabilities and Probability of False Positive Reporting
Results are from negative binomial regression models adjusted for age (years), sex, indicator of a dental visit in the previous year, race (white or other), ethnicity (Hispanic or not), and the total number of sequencing reads.
	Number of samples with counts >0		Ratio of average counts PHIV versus PHEU					Bayesian False Discovery Probability			False Positive Report Probability
Species	PHIV	PHEU	Ratio	95% lower	95% upper	p-value	Significance threshold*	Prior=0.001	Prior=0.01	Prior=0.05	Prior=0.001			Prior=0.01			Prior=0.05
											IRR=1.2	IRR=1.5	IRR=2.0	IRR=1.2	IRR=1.5	IRR=2.0	IRR=1.2	IRR=1.5	IRR=2.0
Treponema_sp_oral_taxon_270	9	6	67.2595	0.869012	5205.73	0.0578689	0.00855457	0.999398	0.999252	0.999023	0.993963	0.992504	0.990223	0.969321	0.962137	0.951073	0.99892	0.989209	0.946215
Treponema_sp_oral_taxon_238	13	4	35.5023	1.30189	968.139	0.0343126	0.00678466	0.99935	0.999116	0.998716	0.993476	0.991151	0.987196	0.966916	0.955546	0.936696	0.998814	0.988165	0.941258
Staphylococcus_epidermidis	9	4	26.3305	0.00667238	103906	0.438831	0.029056	0.99947	0.999433	0.999382	0.994679	0.994305	0.993803	0.972884	0.971022	0.968532	0.999004	0.990035	0.950168
Desulfobulbus_genusonly	22	10	21.5756	3.33495	139.585	0.00126272	0.00117994	0.999041	0.99797	0.995056	0.990406	0.979889	0.952252	0.95195	0.903392	0.792854	0.996726	0.967919	0.852732
Treponema_sp_oral_taxon_256	12	6	15.7902	1.89252	131.745	0.0107937	0.00235988	0.9992	0.998627	0.997397	0.991983	0.986315	0.974344	0.959591	0.932579	0.879353	0.998236	0.98248	0.914983
Peptostreptococcus_genusonly	9	5	15.0207	0.627049	359.815	0.094534	0.0106195	0.999371	0.999179	0.998871	0.993688	0.991782	0.988726	0.967964	0.95861	0.94392	0.998903	0.989038	0.9454
BacteroidaceaeG1_sp_oral_taxon_272	28	14	14.5266	3.36587	62.6946	0.000334877	0.00058997	0.99876	0.996514	0.988375	0.987625	0.965904	0.893908	0.938715	0.844647	0.617894	0.991916	0.924007	0.700022
Mycoplasma_faucium	20	8	14.2934	0.69343	294.625	0.0849198	0.010177	0.999361	0.999151	0.998807	0.993585	0.991495	0.988087	0.967455	0.957214	0.940892	0.998883	0.98884	0.94446
PeptostreptococcaceaeXIG9_genusonly	18	11	13.5356	1.78499	102.64	0.0117182	0.00280236	0.999186	0.998579	0.99726	0.991847	0.985844	0.973023	0.958929	0.930387	0.873775	0.998192	0.982052	0.913051
Filifactor_genusonly	8	6	12.4494	0.645097	240.256	0.0949766	0.010767	0.999361	0.999152	0.99881	0.993587	0.991504	0.988125	0.967461	0.957258	0.941071	0.99889	0.988913	0.944809
Actinomyces_israelii	19	6	12.3503	1.77147	86.104	0.0111775	0.00250737	0.999167	0.998509	0.997047	0.991657	0.985155	0.970982	0.958005	0.927198	0.865263	0.998102	0.981175	0.909117
Mogibacterium_neglectum	16	11	8.56873	0.784899	93.5447	0.0781759	0.0100295	0.999316	0.999021	0.998511	0.993135	0.99021	0.985179	0.965237	0.951009	0.927309	0.998809	0.988114	0.941017
Treponema_sp_oral_taxon_258	16	8	7.98796	0.383408	166.422	0.179855	0.0153392	0.999385	0.99922	0.998967	0.993829	0.992188	0.989678	0.968659	0.960594	0.948455	0.998957	0.989569	0.947937
PeptostreptococcaceaeXIG1_genusonly	10	9	7.26188	0.0733004	719.435	0.397816	0.0258112	0.999443	0.99937	0.999268	0.994412	0.993677	0.992661	0.971553	0.967909	0.962904	0.999008	0.990083	0.9504
Actinomyces_lingnaeNVP	55	31	6.7344	2.32099	19.5399	0.00044948	0.000737463	0.998327	0.993665	0.972392	0.98337	0.939559	0.777305	0.919021	0.748959	0.401156	0.983622	0.856151	0.533202
Helicobacter_genusonly	8	5	6.65239	0.305039	145.078	0.228213	0.0171091	0.999395	0.999247	0.999026	0.993926	0.992454	0.990253	0.969141	0.961892	0.951217	0.998978	0.989779	0.948943
Treponema_sp_oral_taxon_247	33	16	6.24468	1.35132	28.8576	0.0190016	0.00457227	0.999087	0.998217	0.996199	0.990866	0.982297	0.962923	0.954167	0.914154	0.832896	0.997932	0.97952	0.901759
PeptostreptococcaceaeXIG6_Eubacterium_minutum	6	4	6.03578	0.0425534	856.118	0.477004	0.0309735	0.999452	0.99939	0.999306	0.994495	0.993877	0.993038	0.971965	0.9689	0.964757	0.999012	0.99012	0.950574
LachnospiraceaeG2_sp_oral_taxon_088	27	17	5.38239	1.17132	24.733	0.0305264	0.00619469	0.99912	0.998354	0.996678	0.991186	0.983632	0.967465	0.955717	0.920214	0.850901	0.998197	0.982097	0.913255
Veillonella_parvula	24	16	4.99475	0.680714	36.6491	0.113712	0.0123894	0.999293	0.998959	0.998382	0.992909	0.989591	0.983914	0.964124	0.948041	0.921501	0.998828	0.988298	0.941891
BacteroidalesG2_sp_oral_taxon_274	108	64	4.97455	2.38235	10.3873	1.94678e-05	0.000442478	0.996072	0.964887	0.717916	0.961732	0.731413	0.201413	0.828272	0.343242	0.0461694	0.76826	0.247289	0.0593117
Haemophilus_haemolyticus	22	12	4.90981	0.708696	34.0149	0.107116	0.0119469	0.999282	0.998927	0.998306	0.992806	0.989278	0.983166	0.963619	0.946546	0.918091	0.998807	0.98809	0.940908
GN02G1_genusonly	9	8	4.77298	0.511736	44.5177	0.170091	0.0144543	0.999337	0.99909	0.998692	0.993347	0.99089	0.986954	0.966279	0.954285	0.935562	0.998922	0.989229	0.946314
Aggregatibacter_actinomycetemcomitans	23	19	4.64748	0.344026	62.7833	0.247421	0.0182891	0.999377	0.999202	0.998938	0.993752	0.99201	0.989386	0.968277	0.959724	0.947059	0.998981	0.989808	0.949081
BacteroidetesG7_genusonly	20	12	4.4137	0.86415	22.5433	0.0743464	0.00943953	0.99921	0.998692	0.997707	0.992081	0.986954	0.977332	0.960069	0.935562	0.892179	0.998637	0.986416	0.933049
Prevotella_salivae	54	38	4.3448	1.4522	12.9991	0.00860899	0.00221239	0.998758	0.996687	0.990482	0.98761	0.96755	0.911602	0.938642	0.851244	0.664336	0.996029	0.961322	0.826693
Campylobacter_sp_oral_taxon_044	15	11	4.33011	0.373595	50.1876	0.241049	0.0179941	0.999368	0.999178	0.998887	0.993657	0.991762	0.988881	0.967812	0.958516	0.944655	0.998976	0.989765	0.948875
Selenomonas_sp_oral_taxon_146	39	17	4.18038	1.18967	14.6893	0.0256922	0.00545723	0.998996	0.997863	0.995149	0.989959	0.978845	0.953115	0.949803	0.898787	0.79598	0.99779	0.978141	0.895704
Oribacterium_parvum	24	15	4.1673	0.966399	17.9702	0.0556039	0.00811209	0.999146	0.998467	0.997084	0.991445	0.984742	0.971338	0.956975	0.925299	0.866738	0.998452	0.984596	0.924627
Haemophilus_sp_oral_taxon_036	30	23	3.82057	0.599769	24.3372	0.155946	0.0140118	0.999294	0.998967	0.998419	0.992917	0.989668	0.984276	0.964164	0.948409	0.923156	0.998882	0.988836	0.944441
Treponema_sp_oral_taxon_251	11	6	3.72427	0.236027	58.7652	0.350212	0.0225664	0.999399	0.99926	0.999059	0.993965	0.992582	0.99059	0.969333	0.962519	0.952838	0.999014	0.990136	0.950655
Prevotella_pleuritidis	57	28	3.64959	0.960055	13.8737	0.0574157	0.00840708	0.999107	0.99833	0.996721	0.991058	0.983401	0.967871	0.9551	0.919159	0.852541	0.998401	0.984092	0.922313
Prevotella_dentalis	18	6	3.523	0.562519	22.0642	0.178518	0.0151917	0.9993	0.998987	0.998474	0.992979	0.989871	0.984807	0.964468	0.949382	0.925596	0.998911	0.989116	0.945772
Treponema_genusonly	83	56	3.3562	1.39463	8.07675	0.00688531	0.0019174	0.998424	0.994774	0.982293	0.984325	0.949653	0.846097	0.923383	0.783549	0.513405	0.994233	0.944706	0.766297
Ottowia_genusonly	36	30	3.31427	0.521578	21.0599	0.204065	0.0162242	0.99931	0.999018	0.998549	0.99308	0.990179	0.98555	0.964962	0.950859	0.929026	0.998939	0.989396	0.947109
Fretibacterium_sp_oral_taxon_360	41	22	3.28564	0.943933	11.4367	0.0615819	0.00884956	0.999079	0.998232	0.996474	0.99078	0.982443	0.965525	0.953753	0.914815	0.843136	0.998391	0.983998	0.921886
Capnocytophaga_sp_oral_taxon_863	17	10	3.26721	0.165095	64.6576	0.436961	0.0287611	0.999415	0.999303	0.999145	0.994131	0.993007	0.991437	0.970157	0.964606	0.956933	0.999027	0.990268	0.951289
Centipeda_genusonly	46	21	3.23904	1.14659	9.15007	0.0265458	0.00560472	0.998853	0.99725	0.993205	0.988541	0.972926	0.935418	0.943041	0.873366	0.735434	0.997485	0.97519	0.882955
Staphylococcus_genusonly	78	42	3.23675	0.623685	16.7978	0.162103	0.0141593	0.999267	0.99889	0.998253	0.992652	0.988909	0.982651	0.962861	0.944788	0.915759	0.998876	0.988774	0.944145
Neisseria_oralis	64	50	3.16573	1.1248	8.90988	0.0290561	0.0060472	0.998862	0.9973	0.993422	0.988632	0.97341	0.937366	0.943472	0.875401	0.74175	0.997581	0.976112	0.886905
Treponema_sp_oral_taxon_951	12	4	3.12483	0.202622	48.191	0.414346	0.0268437	0.999405	0.999277	0.999096	0.994027	0.992751	0.99095	0.969643	0.963348	0.954578	0.999028	0.990278	0.951336
Fusobacterium_nucleatum_subsp_vincentii	101	65	3.03137	1.15198	7.97686	0.0246672	0.00530973	0.998774	0.996883	0.991958	0.987767	0.969413	0.924375	0.939382	0.858807	0.701124	0.997267	0.97309	0.874053
Prevotella_sp_oral_taxon_475	14	7	3.00152	0.267728	33.6504	0.372757	0.0241888	0.999386	0.99923	0.999005	0.993843	0.992286	0.990047	0.968732	0.96107	0.950224	0.999026	0.990253	0.951215
Streptococcus_anginosus	87	50	2.87135	0.979803	8.4146	0.0545091	0.0079646	0.998975	0.997833	0.995341	0.989753	0.978551	0.954897	0.948814	0.897498	0.802496	0.998203	0.982161	0.913544
Peptococcus_genusonly	44	32	2.83534	1.11935	7.18203	0.0279689	0.00575221	0.998753	0.9968	0.991804	0.987553	0.968623	0.923034	0.938376	0.855589	0.697121	0.997365	0.974034	0.878036
Moraxella_genusonly	31	16	2.80332	0.243027	32.3364	0.408699	0.0264012	0.999392	0.999246	0.999038	0.993902	0.992442	0.990372	0.969023	0.961836	0.951788	0.999034	0.990337	0.951618
Prevotella_histicola	60	26	2.79219	0.590283	13.2077	0.19529	0.0160767	0.999265	0.998891	0.998276	0.992637	0.98892	0.982871	0.962789	0.944841	0.916752	0.99892	0.98921	0.946223
Lactobacillus_salivarius	18	12	2.61686	0.180074	38.0286	0.481135	0.0311209	0.999409	0.999289	0.999123	0.994073	0.992875	0.991219	0.969868	0.963957	0.955877	0.999041	0.990408	0.951961
Mycoplasma_salivarium	49	23	2.61663	1.0852	6.3092	0.032189	0.00634218	0.998718	0.996663	0.991527	0.987212	0.967321	0.920616	0.936772	0.850319	0.689989	0.997475	0.975092	0.882534
Fretibacterium_sp_oral_taxon_362	9	3	2.60205	0.0846105	80.0219	0.58432	0.0337758	0.999437	0.999356	0.999247	0.994345	0.993536	0.992448	0.971222	0.967214	0.961864	0.999034	0.99034	0.951636
NA_genusonly	71	37	2.5707	0.450833	14.6585	0.28777	0.019469	0.99932	0.999054	0.99865	0.993184	0.99054	0.986539	0.965476	0.952596	0.933621	0.999007	0.990066	0.950316
TM7G1_sp_oral_taxon_488	15	9	2.49236	0.135117	45.974	0.539174	0.0324484	0.999422	0.99932	0.999182	0.994197	0.993183	0.991803	0.970486	0.965469	0.958712	0.999042	0.990417	0.952002
PeptostreptococcaceaeXIG9_Eubacterium_brachy	119	79	2.48385	1.28976	4.78345	0.00650903	0.00176991	0.997731	0.989991	0.961761	0.977564	0.907427	0.713669	0.893186	0.652927	0.323571	0.992195	0.926462	0.707422
Oribacterium_genusonly	23	14	2.44639	0.0862209	69.4128	0.600197	0.0345133	0.999436	0.999355	0.999245	0.99434	0.993525	0.992433	0.971195	0.967159	0.961792	0.999037	0.990368	0.951767
Selenomonas_noxia	94	59	2.40179	1.21404	4.75158	0.011831	0.00309735	0.998048	0.992598	0.975285	0.98065	0.930015	0.796358	0.906773	0.718339	0.42874	0.994831	0.95018	0.785425
Actinomyces_timonensis	5	7	2.35239	0.149262	37.074	0.543171	0.0325959	0.999418	0.99931	0.999164	0.994155	0.993083	0.991626	0.970275	0.964978	0.957855	0.999047	0.990467	0.952247
Streptococcus_mutans	87	52	2.31332	0.682703	7.83865	0.177996	0.0150442	0.99918	0.998634	0.997713	0.991788	0.986381	0.977392	0.95864	0.932888	0.892438	0.998885	0.988858	0.944545
Atopobium_genusonly	39	25	2.28117	0.692662	7.51269	0.175061	0.0147493	0.999169	0.998599	0.997636	0.991679	0.986044	0.976648	0.958113	0.931316	0.889217	0.998878	0.988796	0.944251
Veillonella_atypica	88	47	2.24142	0.890905	5.63919	0.0864246	0.0103245	0.998933	0.997726	0.995338	0.989337	0.977519	0.954871	0.946829	0.89299	0.8024	0.998478	0.984851	0.9258
Actinomyces_sp_oral_taxon_414	18	9	2.23381	0.341236	14.6231	0.401812	0.0259587	0.999357	0.999156	0.99887	0.993545	0.991552	0.988713	0.967258	0.957494	0.943859	0.999056	0.990553	0.952661
SR1G1_sp_oral_taxon_874	61	48	2.18089	0.81881	5.80877	0.118756	0.0125369	0.999023	0.99809	0.996378	0.99023	0.981058	0.964616	0.951104	0.908593	0.839539	0.99869	0.986932	0.935459
Bulleidia_extructa	35	18	2.14763	0.61107	7.54794	0.233294	0.0176991	0.99922	0.998766	0.998048	0.99218	0.98769	0.980647	0.960551	0.939018	0.906758	0.998976	0.989761	0.948854
Johnsonella_genusonly	20	12	2.09956	0.130531	33.7709	0.60074	0.0348083	0.999423	0.999324	0.99919	0.994207	0.993216	0.991889	0.970534	0.965633	0.959133	0.999053	0.990522	0.95251
Actinobaculum_sp_oral_taxon_848	44	35	2.09699	0.69795	6.30041	0.187074	0.0159292	0.999145	0.998529	0.997511	0.991435	0.985353	0.975435	0.956924	0.928116	0.884003	0.998907	0.989083	0.945617
Neisseria_sp_oral_taxon_018	14	9	2.08039	0.308867	14.0126	0.451603	0.029646	0.999367	0.999184	0.998929	0.993646	0.991827	0.989293	0.967754	0.958833	0.94662	0.99907	0.990694	0.953341
TM7G1_sp_oral_taxon_869	13	4	2.06693	0.224551	19.0255	0.521458	0.0318584	0.999395	0.999255	0.999063	0.993924	0.99253	0.990628	0.969132	0.962262	0.95302	0.999067	0.990662	0.953183
Aggregatibacter_sp_oral_taxon_512	9	8	2.06346	0.0541372	78.6498	0.696551	0.0384956	0.999447	0.99938	0.999292	0.994445	0.993777	0.992897	0.971717	0.968401	0.964066	0.999036	0.990362	0.951739
Veillonella_sp_oral_taxon_780	83	57	2.05546	0.996179	4.24111	0.0512233	0.00766962	0.998582	0.996165	0.990889	0.985874	0.962606	0.91509	0.930526	0.831663	0.674092	0.997932	0.979517	0.901745
Prevotella_melaninogenica	123	76	2.04351	1.12368	3.71632	0.0191755	0.00471976	0.997889	0.99195	0.975956	0.979097	0.924304	0.800896	0.899895	0.70091	0.435664	0.996045	0.961476	0.827287
LachnospiraceaeG8_sp_oral_taxon_500	49	28	2.03923	0.617339	6.73608	0.242482	0.0181416	0.999207	0.998733	0.997992	0.992056	0.987363	0.980104	0.959949	0.937483	0.904346	0.998993	0.989935	0.949686
Alloprevotella_genusonly	51	36	2.0289	0.636664	6.46562	0.231532	0.0174041	0.999191	0.998684	0.997885	0.991897	0.986878	0.979056	0.959173	0.935209	0.899715	0.998982	0.989818	0.949128
LachnospiraceaeG3_genusonly	38	25	2.02749	0.63141	6.51038	0.235043	0.0178466	0.999195	0.998697	0.997914	0.991938	0.987006	0.979341	0.959372	0.935806	0.900968	0.998986	0.989861	0.949334
Bifidobacterium_dentium	21	19	1.97197	0.4454	8.7307	0.371045	0.0240413	0.999309	0.999032	0.998633	0.993067	0.990314	0.986374	0.9649	0.951508	0.932855	0.999074	0.990729	0.953507
Leptotrichia_sp_oral_taxon_417	101	65	1.9268	1.01649	3.65233	0.0444213	0.00707965	0.99835	0.995035	0.987856	0.983595	0.952062	0.88964	0.920043	0.792168	0.607397	0.997728	0.977536	0.893066
Treponema_denticola	67	42	1.92478	0.732933	5.05471	0.183766	0.0156342	0.999082	0.998334	0.997116	0.99081	0.983438	0.971638	0.953898	0.91933	0.867986	0.998913	0.989142	0.945898
Treponema_lecithinolyticum	50	29	1.92004	0.476863	7.73082	0.35865	0.0233038	0.999291	0.998985	0.998543	0.992892	0.989848	0.985487	0.96404	0.949272	0.928733	0.999077	0.990764	0.953678
Neisseria_subflava	35	24	1.88014	0.385207	9.1767	0.435069	0.0286136	0.999335	0.999103	0.998781	0.993326	0.991026	0.987834	0.966174	0.954943	0.939698	0.999093	0.990918	0.954423
PeptostreptococcaceaeXIG5_genusonly	37	21	1.84276	0.571714	5.93965	0.306002	0.0205015	0.999228	0.998807	0.998189	0.992261	0.988089	0.982024	0.960947	0.9409	0.912924	0.999068	0.990674	0.953245
Mogibacterium_timidum	47	27	1.81333	0.62387	5.27062	0.274272	0.0193215	0.999183	0.998674	0.997919	0.991814	0.986781	0.979389	0.958766	0.934752	0.90118	0.999052	0.990519	0.952496
SR1G1_sp_oral_taxon_875	36	26	1.81193	0.576039	5.69942	0.309347	0.020649	0.999222	0.998793	0.998168	0.992209	0.987957	0.98182	0.960693	0.940279	0.912008	0.999075	0.990747	0.953597
Parvimonas_sp_oral_taxon_110	39	28	1.78549	0.420045	7.58964	0.432366	0.0281711	0.999317	0.999059	0.998703	0.99315	0.990587	0.987062	0.96531	0.952825	0.936067	0.999108	0.991075	0.955182
PeptostreptococcaceaeXIG2_sp_oral_taxon_091	26	12	1.72041	0.345062	8.57762	0.508036	0.0315634	0.99935	0.999146	0.998873	0.993478	0.991453	0.988738	0.966927	0.957012	0.943975	0.999115	0.991139	0.955488
PeptoniphilaceaeG2_genusonly	99	60	1.71079	1.0805	2.70874	0.0220099	0.00516224	0.997044	0.987094	0.967124	0.970948	0.883442	0.744589	0.865122	0.592608	0.358767	0.996413	0.964949	0.840852
Catonella_sp_oral_taxon_451	27	10	1.71049	0.425718	6.87255	0.449366	0.0294985	0.999313	0.999051	0.998694	0.993109	0.990502	0.986972	0.965105	0.952413	0.935648	0.999124	0.99123	0.955932
Megasphaera_genusonly	8	3	1.67904	0.0150211	187.682	0.829495	0.0423304	0.999464	0.99942	0.999362	0.994616	0.994173	0.9936	0.97257	0.970366	0.967526	0.999025	0.990247	0.951185
Actinomyces_sp_oral_taxon_172	47	33	1.67199	0.564353	4.95356	0.353618	0.0228614	0.999223	0.998806	0.998229	0.992213	0.988079	0.982411	0.960716	0.940856	0.914673	0.999126	0.99125	0.956026
TM7G3_sp_oral_taxon_351	43	19	1.66362	0.476633	5.80665	0.424818	0.0272861	0.999284	0.998975	0.998556	0.992818	0.98975	0.98562	0.963675	0.948804	0.929348	0.999137	0.991359	0.956554
TM7G1_sp_oral_taxon_352	40	35	1.62961	0.656318	4.04623	0.292605	0.0199115	0.999129	0.998534	0.997711	0.991281	0.985402	0.977375	0.956178	0.928341	0.892367	0.999114	0.991132	0.955458
Granulicatella_elegans	142	85	1.61422	1.00864	2.58338	0.0459539	0.00722714	0.997648	0.991793	0.982574	0.976759	0.922934	0.848201	0.889695	0.696822	0.517463	0.997884	0.979051	0.899691
Porphyromonas_endodontalis	68	52	1.61269	0.319877	8.13057	0.562582	0.0334808	0.99936	0.999173	0.998928	0.993576	0.99172	0.989291	0.967407	0.958308	0.94661	0.999128	0.991267	0.956109
Peptostreptococcus_stomatis	108	73	1.61232	0.761013	3.41592	0.212397	0.0165192	0.998963	0.998	0.99665	0.98963	0.980177	0.967197	0.948225	0.904668	0.849822	0.999041	0.99041	0.951971
PeptostreptococcaceaeXIG2_genusonly	12	10	1.60513	0.188602	13.6607	0.664922	0.0368732	0.999406	0.999285	0.999128	0.994035	0.992832	0.991269	0.96968	0.963743	0.956121	0.999093	0.990919	0.954424
Porphyromonas_genusonly	115	84	1.5983	0.808816	3.15839	0.17721	0.0148968	0.998845	0.997591	0.995834	0.988463	0.976209	0.959494	0.942672	0.887324	0.819694	0.998983	0.98983	0.949187
Campylobacter_genusonly	144	88	1.5691	0.962822	2.55715	0.0706189	0.00914454	0.998007	0.993965	0.988303	0.980242	0.942272	0.893311	0.904959	0.758024	0.616408	0.998411	0.984192	0.922774
Prevotella_pallens	38	23	1.56752	0.558012	4.40332	0.393685	0.0253687	0.999222	0.998815	0.998279	0.992208	0.988167	0.982899	0.960688	0.941269	0.91688	0.999169	0.991677	0.958102
Leptotrichia_shahii	43	26	1.55982	0.209993	11.5862	0.663905	0.0367257	0.999399	0.99927	0.999102	0.993968	0.992679	0.991014	0.96935	0.962992	0.954884	0.999104	0.991027	0.95495
Actinobaculum_sp_oral_taxon_183	116	75	1.54398	0.722566	3.29916	0.262204	0.0190265	0.999017	0.998208	0.997153	0.990171	0.982205	0.971993	0.950823	0.913743	0.869462	0.99913	0.991289	0.956216
BacteroidetesG5_genusonly	26	19	1.50086	0.197934	11.3805	0.694444	0.0382006	0.999403	0.99928	0.999122	0.99401	0.992783	0.991214	0.969555	0.963504	0.955852	0.999105	0.991044	0.955032
Granulicatella_genusonly	24	25	1.49646	0.382428	5.85575	0.562524	0.0333333	0.999332	0.999109	0.998824	0.993301	0.991078	0.98826	0.966054	0.955193	0.941711	0.999168	0.991666	0.958049
Veillonella_genusonly	150	97	1.48914	0.901771	2.45909	0.119719	0.0126844	0.998335	0.995743	0.992733	0.983449	0.95864	0.931213	0.919377	0.816457	0.722079	0.998869	0.988706	0.943821
Actinomyces_graevenitzii	55	39	1.47772	0.693357	3.14939	0.311807	0.0212389	0.999054	0.998348	0.997491	0.990538	0.983575	0.975248	0.952586	0.919955	0.8832	0.999197	0.991959	0.959475
Stomatobaculum_sp_oral_taxon_097	93	65	1.47529	0.794987	2.73775	0.217699	0.0168142	0.998823	0.99761	0.996186	0.988246	0.976396	0.962802	0.941644	0.888129	0.832426	0.999127	0.991255	0.956054
Leptotrichia_genusonly	107	67	1.47305	0.705081	3.07747	0.302832	0.0202065	0.999033	0.998287	0.997389	0.99033	0.982975	0.97426	0.951583	0.917225	0.878997	0.999197	0.991951	0.959437
Johnsonella_sp_oral_taxon_166	29	15	1.46569	0.244854	8.77363	0.675387	0.0376106	0.999388	0.999245	0.999062	0.993857	0.992429	0.990618	0.968797	0.961768	0.952973	0.999127	0.99126	0.956075
Actinomyces_sp_oral_taxon_448	64	34	1.46123	0.540165	3.95285	0.455072	0.0297935	0.999233	0.998856	0.998393	0.992312	0.988577	0.984017	0.961197	0.943211	0.921969	0.999217	0.992158	0.960443
Haemophilus_genusonly	133	85	1.45889	0.834593	2.55016	0.185033	0.0157817	0.998668	0.997093	0.995337	0.986722	0.971423	0.954862	0.934479	0.867092	0.80237	0.999089	0.990884	0.954259
Prevotella_saccharolytica	54	33	1.44492	0.538232	3.87897	0.465093	0.030531	0.999234	0.998861	0.998408	0.992323	0.988629	0.984169	0.961252	0.943457	0.922669	0.999225	0.992234	0.960818
Lactococcus_lactis	29	26	1.43028	0.555657	3.68161	0.458168	0.029941	0.999219	0.998823	0.99835	0.99217	0.98825	0.983595	0.960503	0.941662	0.920046	0.999236	0.992342	0.961342
Prevotella_oris	99	57	1.40698	0.662833	2.98657	0.373938	0.0243363	0.999093	0.998487	0.997809	0.990918	0.984936	0.978326	0.954419	0.926188	0.896511	0.99926	0.992584	0.96253
Parvimonas_genusonly	125	85	1.38674	0.745937	2.57803	0.301386	0.020059	0.998926	0.998018	0.997097	0.989265	0.980351	0.971462	0.946484	0.905443	0.867255	0.999263	0.992611	0.962661
Leptotrichia_sp_oral_taxon_219	38	28	1.36013	0.33739	5.48317	0.665427	0.0371681	0.999353	0.999166	0.998939	0.993513	0.99165	0.989395	0.9671	0.957968	0.947104	0.999186	0.991844	0.958914
Alloprevotella_sp_oral_taxon_473	48	30	1.35538	0.559737	3.28199	0.500367	0.0314159	0.999213	0.998823	0.998391	0.992116	0.988251	0.983995	0.96024	0.941669	0.921869	0.99928	0.992783	0.963503
Treponema_sp_oral_taxon_231	52	31	1.35166	0.345626	5.28598	0.66496	0.0370206	0.99935	0.999159	0.998927	0.993479	0.991573	0.98928	0.96693	0.957594	0.946557	0.999192	0.991904	0.959208
Leptotrichia_sp_oral_taxon_498	58	40	1.33217	0.556034	3.19167	0.519983	0.0317109	0.999216	0.998837	0.998426	0.992149	0.988385	0.98434	0.960402	0.942301	0.923449	0.999293	0.992913	0.964145
Catonella_genusonly	114	73	1.32047	0.775993	2.24697	0.305403	0.020354	0.998814	0.997773	0.996938	0.988164	0.977977	0.969938	0.941253	0.894988	0.860959	0.999333	0.993311	0.966103
Prevotella_nanceiensis	61	37	1.31492	0.563325	3.06929	0.526726	0.0320059	0.99921	0.998824	0.998418	0.99208	0.988257	0.98426	0.960066	0.941695	0.923083	0.999307	0.993052	0.964828
Haemophilus_parainfluenzae	153	99	1.30358	0.815126	2.08474	0.268432	0.019174	0.998641	0.997318	0.996422	0.986458	0.973584	0.965028	0.933243	0.876136	0.841167	0.99934	0.993382	0.96645
Olsenella_genusonly	63	43	1.29088	0.581182	2.86721	0.530603	0.0323009	0.999192	0.998787	0.998382	0.991902	0.987891	0.983912	0.959196	0.939968	0.921492	0.999331	0.993293	0.966015
Capnocytophaga_sp_oral_taxon_335	9	6	1.26826	0.07369	21.8278	0.869977	0.0439528	0.999443	0.999372	0.999283	0.994403	0.9937	0.992817	0.971506	0.968024	0.963671	0.999065	0.990649	0.953121
Treponema_maltophilum	48	25	1.26821	0.393305	4.08936	0.690797	0.0380531	0.999329	0.999116	0.998875	0.993273	0.99115	0.988764	0.965917	0.955543	0.944098	0.999243	0.992414	0.961697
Fretibacterium_fastidiosum	62	38	1.26268	0.486189	3.27931	0.631951	0.0362832	0.999274	0.99899	0.998691	0.992727	0.989902	0.986945	0.963229	0.949529	0.935522	0.9993	0.992978	0.964461
PeptostreptococcaceaeXIG6_genusonly	39	18	1.25501	0.221328	7.11635	0.79752	0.0418879	0.999398	0.999273	0.999121	0.99396	0.99271	0.991204	0.969307	0.963146	0.955803	0.999147	0.991458	0.957039
Neisseria_genusonly	145	93	1.24846	0.772758	2.01702	0.364569	0.0234513	0.998805	0.997881	0.997336	0.988071	0.979022	0.973751	0.940815	0.899564	0.87684	0.999435	0.994324	0.971114
Gemella_sanguinis	126	77	1.21517	0.74658	1.97788	0.432976	0.0283186	0.998892	0.99815	0.997745	0.988929	0.981643	0.977704	0.944885	0.911212	0.893794	0.999476	0.994734	0.973157
PeptostreptococcaceaeXIG4_sp_oral_taxon_369	60	38	1.20468	0.392323	3.69916	0.744934	0.0399705	0.999332	0.999128	0.99891	0.993302	0.991274	0.989108	0.966058	0.956147	0.945737	0.999267	0.992648	0.962843
GN02G1_sp_oral_taxon_871	18	14	1.19755	0.33432	4.2897	0.781835	0.0414454	0.999359	0.999187	0.998996	0.993566	0.991859	0.989965	0.967358	0.958987	0.949832	0.99923	0.99228	0.961039
Oribacterium_sinus	87	51	1.18573	0.615177	2.28546	0.610866	0.0351032	0.999158	0.998758	0.998461	0.991568	0.987609	0.984682	0.957572	0.938639	0.925019	0.999436	0.994334	0.971165
Porphyromonas_pasteri	130	85	1.18183	0.646441	2.16062	0.587331	0.0342183	0.999115	0.998671	0.998373	0.99114	0.986751	0.98382	0.955495	0.934616	0.921069	0.999461	0.994585	0.972413
Actinomyces_massiliensis	102	76	1.17581	0.688807	2.00714	0.552776	0.0330383	0.999042	0.998528	0.998239	0.990412	0.985344	0.982509	0.951982	0.928075	0.915114	0.999495	0.994928	0.974126
PeptostreptococcaceaeXIG8_genusonly	151	95	1.16531	0.978076	1.3884	0.0869124	0.010472	0.992812	0.98864	0.988613	0.931911	0.896095	0.895874	0.72427	0.623371	0.622816	0.999342	0.993404	0.966562
Fusobacterium_genusonly	154	100	1.16351	0.786639	1.72093	0.448274	0.029351	0.998748	0.997998	0.997779	0.987507	0.980159	0.978035	0.938156	0.904591	0.89524	0.999567	0.995644	0.97771
Porphyromonas_gingivalis	24	14	1.14541	0.305867	4.28935	0.840283	0.0430678	0.999372	0.99922	0.999053	0.993698	0.992181	0.990522	0.968014	0.960559	0.95251	0.999225	0.992231	0.960803
Granulicatella_adiacens	154	100	1.13596	0.807518	1.59799	0.464088	0.0303835	0.998657	0.997966	0.997849	0.986608	0.97985	0.97871	0.933947	0.903218	0.898194	0.999621	0.996188	0.980453
Cardiobacterium_valvarum	75	50	1.11613	0.563632	2.21021	0.752627	0.040413	0.999226	0.998935	0.998734	0.992245	0.989354	0.987373	0.960871	0.946908	0.937528	0.999452	0.994502	0.971998
TM7G6_sp_oral_taxon_870	21	16	1.10599	0.233301	5.24303	0.899039	0.0448378	0.999398	0.999277	0.999141	0.993959	0.992756	0.991399	0.969305	0.963373	0.956748	0.999181	0.991794	0.95867
Selenomonas_genusonly	122	81	1.09675	0.572842	2.09982	0.780482	0.0412979	0.999222	0.99894	0.998764	0.992205	0.989402	0.987664	0.960677	0.947138	0.938896	0.999476	0.994737	0.973173
Oribacterium_sp_oral_taxon_078	121	73	1.09474	0.622049	1.92663	0.753625	0.0405605	0.999171	0.998856	0.998698	0.991694	0.98857	0.987013	0.958184	0.943181	0.93584	0.999524	0.995218	0.975576
SR1G1_sp_oral_taxon_345	58	39	1.08975	0.371054	3.20049	0.87575	0.0442478	0.999349	0.999178	0.999012	0.993473	0.99177	0.990118	0.966901	0.958552	0.950565	0.999295	0.992934	0.964245
Actinomyces_gerencseriae	88	61	1.08404	0.516871	2.27355	0.830913	0.0426254	0.99927	0.999031	0.99886	0.992687	0.990309	0.988613	0.963033	0.951486	0.943383	0.999432	0.994297	0.970981
Bacillus_genusonly	45	30	1.08346	0.239304	4.90542	0.917141	0.0463127	0.999397	0.999276	0.999142	0.993949	0.992745	0.991408	0.969255	0.963317	0.956796	0.99919	0.991883	0.959103
Fusobacterium_periodonticum	139	92	1.08073	0.632061	1.84789	0.776655	0.041003	0.999164	0.998861	0.998729	0.99163	0.988627	0.987316	0.957875	0.943449	0.937263	0.999547	0.995443	0.976701
Actinomyces_sp_oral_taxon_525	41	21	1.08039	0.468933	2.48913	0.855919	0.0435103	0.999302	0.999089	0.998918	0.992999	0.990884	0.989191	0.964567	0.954258	0.94613	0.999388	0.993863	0.96883
Leptotrichia_goodfellowii	97	62	1.07781	0.548474	2.11801	0.827901	0.0421829	0.999248	0.998996	0.998836	0.992464	0.98996	0.98838	0.961943	0.949809	0.942279	0.999467	0.994646	0.97272
TM7G2_genusonly	154	100	1.0677	0.920674	1.23821	0.386155	0.0247788	0.997572	0.997414	0.997414	0.976029	0.974508	0.974508	0.886551	0.88005	0.880049	0.999807	0.998052	0.989931
Cryptobacterium_curtum	34	15	1.06361	0.289287	3.91049	0.926042	0.0467552	0.999382	0.999246	0.999105	0.993799	0.992448	0.991037	0.96851	0.961863	0.954998	0.999234	0.992326	0.961264
Kingella_denitrificans	59	52	1.06228	0.414994	2.71915	0.899747	0.0449852	0.999333	0.999151	0.998993	0.993305	0.991495	0.989926	0.966074	0.957216	0.949644	0.999347	0.993447	0.96677
Gemella_morbillorum	147	95	1.06218	0.629217	1.79307	0.821348	0.0420354	0.999177	0.998902	0.998794	0.991754	0.989031	0.987958	0.958478	0.945369	0.940284	0.99956	0.995583	0.977403
Dialister_invisus	116	75	1.05743	0.56764	1.96984	0.860346	0.0436578	0.999239	0.998995	0.998864	0.99237	0.98995	0.988652	0.961482	0.949762	0.943566	0.999501	0.994989	0.974431
Selenomonas_sputigena	99	58	1.04579	0.49529	2.20815	0.906535	0.0455752	0.999293	0.999087	0.998946	0.99291	0.990859	0.989466	0.964128	0.954138	0.947443	0.999435	0.994324	0.971115
LachnospiraceaeG10_genusonly	154	99	1.03926	0.905235	1.19313	0.584625	0.0339233	0.998326	0.998291	0.998291	0.98336	0.983015	0.983015	0.918972	0.917408	0.917408	0.999855	0.998543	0.992455
TM7G1_sp_oral_taxon_952	65	51	1.03775	0.38756	2.77871	0.941225	0.0476401	0.999348	0.999184	0.999039	0.993457	0.991823	0.99039	0.966819	0.95881	0.951874	0.999331	0.993292	0.96601
Ottowia_sp_oral_taxon_894	28	24	1.0354	0.140469	7.63194	0.972771	0.0488201	0.999427	0.99934	0.999238	0.994244	0.993378	0.992366	0.970717	0.966433	0.961461	0.999124	0.991226	0.95591
Prevotella_sp_oral_taxon_317	76	36	1.03472	0.519595	2.06054	0.922634	0.0466077	0.999281	0.999074	0.998949	0.99279	0.99073	0.989496	0.963538	0.953513	0.947587	0.999467	0.994645	0.972712
Porphyromonas_catoniae	68	54	1.03455	0.420198	2.54711	0.9411	0.0474926	0.999334	0.99916	0.999018	0.99332	0.991587	0.990178	0.966146	0.957663	0.950853	0.999365	0.993625	0.967651
Bergeyella_sp_oral_taxon_907	74	54	1.03425	0.488436	2.19	0.929893	0.0470501	0.9993	0.999103	0.99897	0.992977	0.991019	0.989706	0.964457	0.954908	0.948589	0.999434	0.994321	0.971101
Campylobacter_gracilis	147	99	1.03379	0.66764	1.60076	0.881567	0.0443953	0.999151	0.99892	0.998868	0.991502	0.989205	0.988689	0.95725	0.946199	0.943743	0.999626	0.996243	0.980729
Filifactor_alocis	54	37	1.03313	0.330072	3.23371	0.955353	0.0483776	0.99937	0.999226	0.999087	0.993681	0.992246	0.990867	0.967926	0.960876	0.954175	0.999279	0.992771	0.963444
Gemella_genusonly	150	96	1.02455	0.660092	1.59022	0.913909	0.0460177	0.999169	0.998955	0.998907	0.991675	0.989551	0.989084	0.958093	0.947848	0.94562	0.999626	0.996242	0.980726
TM7G1_sp_oral_taxon_348	84	53	1.02398	0.432644	2.42357	0.957	0.0485251	0.99933	0.999156	0.999022	0.993281	0.99155	0.990216	0.965953	0.957482	0.951037	0.999382	0.9938	0.968516
Prevotella_genusonly	124	81	1.02382	0.543733	1.9278	0.941876	0.0477876	0.999269	0.999064	0.998959	0.99267	0.990634	0.989589	0.962949	0.953051	0.948033	0.9995	0.994973	0.974352
Eikenella_corrodens	130	86	1.0206	0.633452	1.64435	0.933231	0.0471976	0.999199	0.998989	0.998932	0.991978	0.989894	0.989322	0.959568	0.949492	0.946758	0.9996	0.995982	0.979411
Aggregatibacter_sp_oral_taxon_458	125	82	1.01792	0.564747	1.83473	0.952888	0.0482301	0.999257	0.999054	0.998964	0.992551	0.990535	0.989639	0.962367	0.952571	0.948269	0.999527	0.995243	0.975698
Haemophilus_sputorum	48	39	1.01007	0.4525	2.2547	0.98048	0.0492625	0.999324	0.999151	0.999029	0.993216	0.991494	0.990285	0.965636	0.95721	0.951368	0.99941	0.994074	0.969872
Alloprevotella_tannerae	49	32	1.00741	0.391151	2.59457	0.987801	0.04941	0.99935	0.999195	0.999066	0.993483	0.991934	0.990657	0.96695	0.959351	0.95316	0.999347	0.993452	0.966795
Leptotrichia_sp_oral_taxon_215	93	70	1.00183	0.580385	1.72931	0.994757	0.049705	0.999254	0.999069	0.999001	0.992527	0.990681	0.990013	0.962248	0.953277	0.950061	0.999555	0.995525	0.977115
Prevotella_nigrescens	88	52	0.995025	0.447665	2.21164	0.990234	0.0495575	0.999325	0.999155	0.999036	0.993229	0.991533	0.990359	0.965699	0.957401	0.951724	0.999412	0.994095	0.969978
Streptococcus_genusonly	154	100	0.992283	0.865962	1.13703	0.911219	0.0457227	0.998909	0.998903	0.998903	0.989101	0.989036	0.989036	0.945704	0.945394	0.945394	0.999876	0.998751	0.993529
Lachnoanaerobaculum_genusonly	78	49	0.988983	0.432989	2.25892	0.979029	0.049115	0.999328	0.999157	0.999032	0.993259	0.991557	0.990322	0.965847	0.957516	0.951545	0.999399	0.993965	0.969335
Parascardovia_genusonly	127	89	0.988323	0.763358	1.27959	0.92898	0.0469027	0.999029	0.998925	0.998924	0.990285	0.989259	0.989244	0.951369	0.946454	0.946382	0.99977	0.997685	0.988054
Johnsonella_ignava	64	47	0.987174	0.38313	2.54355	0.978673	0.0489676	0.999349	0.999191	0.999059	0.993467	0.991893	0.990588	0.966871	0.959154	0.95283	0.999347	0.993449	0.966782
Rhodocyclus_genusonly	59	38	0.980697	0.405987	2.36896	0.965449	0.0486726	0.999336	0.999167	0.999034	0.993335	0.991653	0.990335	0.966222	0.957986	0.951608	0.999373	0.993713	0.968085
PeptostreptococcaceaeXIG7_Eubacterium_yurii_subsps_yurii_&_margaretiae	109	78	0.979874	0.52714	1.82144	0.94875	0.0480826	0.999267	0.999064	0.998964	0.992647	0.990631	0.98964	0.962839	0.953035	0.948274	0.999508	0.995053	0.974747
Actinomyces_genusonly	152	97	0.947027	0.651956	1.37564	0.775087	0.0408555	0.999034	0.998752	0.998711	0.990333	0.987551	0.987141	0.9516	0.938363	0.936437	0.999666	0.99664	0.982737
Dialister_pneumosintes	61	36	0.946541	0.347003	2.58193	0.914543	0.0461652	0.999346	0.999176	0.999023	0.993436	0.991749	0.990225	0.966717	0.958454	0.951083	0.999323	0.993213	0.965617
Actinomyces_sp_oral_taxon_175	34	28	0.941933	0.299813	2.9593	0.918423	0.0464602	0.999365	0.999213	0.999063	0.993628	0.992111	0.990621	0.967667	0.960216	0.952985	0.999276	0.992747	0.963327
LachnospiraceaeG3_sp_oral_taxon_100	101	79	0.93556	0.508892	1.71996	0.830231	0.0424779	0.999223	0.998961	0.998822	0.992211	0.989618	0.988239	0.960704	0.948168	0.941612	0.999506	0.995041	0.97469
Capnocytophaga_sp_oral_taxon_332	59	35	0.935085	0.321075	2.7233	0.902058	0.0451327	0.999353	0.999188	0.999031	0.993507	0.991864	0.990303	0.967068	0.959013	0.951454	0.9993	0.992978	0.964463
Leptotrichia_buccalis	103	72	0.929876	0.44281	1.95269	0.847689	0.0433628	0.999276	0.999044	0.99888	0.992737	0.990436	0.988813	0.963281	0.952098	0.944334	0.999433	0.994307	0.971033
Scardovia_wiggsiae	58	41	0.925597	0.38208	2.24228	0.864016	0.0438053	0.999315	0.999113	0.998942	0.993127	0.99112	0.98943	0.965195	0.955399	0.947274	0.999367	0.993648	0.967766
Dialister_genusonly	18	14	0.925106	0.144144	5.93725	0.93459	0.0473451	0.999418	0.99932	0.999206	0.994156	0.993183	0.992047	0.970283	0.965469	0.959904	0.999138	0.991371	0.956617
Treponema_sp_oral_taxon_268	33	20	0.923937	0.256688	3.32566	0.903641	0.0452802	0.999377	0.999235	0.999085	0.993749	0.992332	0.990848	0.968263	0.961296	0.954082	0.999238	0.992368	0.961471
Tannerella_sp_oral_taxon_286	114	75	0.908967	0.466209	1.77221	0.779337	0.0411504	0.999229	0.99895	0.998768	0.992275	0.989501	0.987706	0.961017	0.947612	0.939095	0.999465	0.99463	0.97264
Peptococcus_sp_oral_taxon_168	33	22	0.906608	0.183964	4.46792	0.904101	0.0454277	0.999401	0.999284	0.999151	0.993989	0.992821	0.991496	0.969454	0.963692	0.957221	0.999174	0.991731	0.958363
Capnocytophaga_granulosa	113	76	0.90299	0.494353	1.64941	0.739909	0.039823	0.999185	0.998867	0.998686	0.991835	0.988686	0.986894	0.95887	0.943731	0.935283	0.999498	0.994958	0.974277
RuminococcaceaeG2_sp_oral_taxon_085	47	22	0.900245	0.332642	2.43637	0.836104	0.0429204	0.99933	0.999135	0.998952	0.993275	0.991343	0.989522	0.965924	0.956478	0.94771	0.99932	0.993184	0.965474
Haemophilus_paraphrohaemolyticus	16	14	0.893642	0.118171	6.75795	0.913252	0.0458702	0.999423	0.99933	0.999219	0.994205	0.993279	0.992174	0.970525	0.965945	0.960524	0.99912	0.99119	0.955735
Selenomonas_flueggei	33	23	0.8924	0.197202	4.03839	0.882505	0.0445428	0.999393	0.999266	0.999123	0.993909	0.992643	0.991219	0.969056	0.962819	0.955876	0.999188	0.991868	0.959033
VeillonellaceaeG1_sp_oral_taxon_155	52	34	0.890778	0.281349	2.82029	0.844067	0.0432153	0.999354	0.999184	0.999008	0.993519	0.991823	0.990083	0.967126	0.95881	0.950399	0.999269	0.992675	0.962975
LachnospiraceaeG2_genusonly	24	14	0.879904	0.145628	5.3165	0.889127	0.0446903	0.999411	0.999304	0.999178	0.994087	0.993019	0.991764	0.969936	0.964663	0.958523	0.999144	0.991431	0.956905
Rothia_dentocariosa	152	95	0.878886	0.542016	1.42512	0.600635	0.0346608	0.999025	0.998554	0.998355	0.990251	0.9856	0.983641	0.951203	0.929257	0.920255	0.999548	0.995458	0.976778
Streptococcus_sanguinis	153	100	0.874232	0.576289	1.32621	0.527293	0.0321534	0.998883	0.998297	0.998113	0.98884	0.983073	0.981283	0.94446	0.91767	0.909598	0.999577	0.995752	0.978254
Leptotrichia_wadei	106	65	0.872559	0.357495	2.12971	0.764604	0.040708	0.999293	0.999055	0.998837	0.992914	0.990542	0.988387	0.964146	0.952604	0.942313	0.999352	0.9935	0.967033
Shuttleworthia_satelles	36	26	0.870221	0.306694	2.46919	0.793904	0.0417404	0.999329	0.999129	0.998928	0.993271	0.991276	0.989286	0.965905	0.956152	0.946586	0.999299	0.99297	0.964421
Fusobacterium_sp_oral_taxon_203	106	81	0.867503	0.424887	1.7712	0.696327	0.0383481	0.999219	0.998901	0.998658	0.992171	0.989022	0.98662	0.96051	0.945326	0.934002	0.999425	0.994227	0.970636
Leptotrichia_hongkongensis	119	75	0.864303	0.433517	1.72316	0.678696	0.0377581	0.999202	0.998866	0.998616	0.992009	0.988676	0.986203	0.959716	0.94368	0.932057	0.999434	0.994319	0.971091
Selenomonas_sp_oral_taxon_136	65	37	0.855496	0.40181	1.82144	0.685634	0.0379056	0.999231	0.998919	0.998661	0.992294	0.989199	0.986653	0.961109	0.946171	0.934157	0.999401	0.993984	0.96943
Megasphaera_micronuciformis	41	23	0.845611	0.30703	2.32895	0.745618	0.040118	0.999314	0.999092	0.998866	0.993121	0.990909	0.988678	0.965166	0.954376	0.94369	0.999302	0.993004	0.96459
Neisseria_mucosa	5	5	0.840022	0.004945	142.697	0.946949	0.0479351	0.99947	0.999435	0.999389	0.994682	0.994324	0.993867	0.972897	0.971115	0.968849	0.999022	0.990218	0.951048
Peptococcus_sp_oral_taxon_167	63	54	0.839281	0.413554	1.70327	0.627536	0.0359882	0.999191	0.998824	0.998528	0.991892	0.988258	0.985341	0.959146	0.9417	0.928058	0.999411	0.99409	0.969954
Actinomyces_meyeri	42	28	0.83841	0.238539	2.94682	0.783456	0.0415929	0.999357	0.999183	0.998992	0.993547	0.991821	0.989919	0.967265	0.958802	0.949611	0.999234	0.992328	0.961278
Veillonella_rogosae	50	37	0.836283	0.404868	1.7274	0.629049	0.0361357	0.999199	0.99884	0.998542	0.991975	0.988415	0.985478	0.959552	0.942446	0.928692	0.999402	0.993999	0.969504
Treponema_socranskii	112	65	0.824337	0.419309	1.6206	0.575404	0.0336283	0.999153	0.99873	0.998391	0.991516	0.987332	0.983997	0.957316	0.937334	0.92188	0.999413	0.994104	0.970021
Olsenella_uli	19	11	0.820595	0.071654	9.39761	0.873713	0.0441003	0.999433	0.999352	0.99925	0.994309	0.993495	0.992487	0.971042	0.967011	0.962053	0.999086	0.990855	0.954119
Actinomyces_naeslundii	131	86	0.813598	0.529197	1.25084	0.347193	0.0224189	0.998686	0.997647	0.997163	0.986892	0.976755	0.972093	0.935274	0.889679	0.869878	0.999465	0.994627	0.972625
RuminococcaceaeG1_sp_oral_taxon_075	86	43	0.810426	0.35133	1.86944	0.62209	0.0355457	0.999238	0.998913	0.9986	0.992363	0.989135	0.98605	0.961448	0.945864	0.931345	0.999346	0.993438	0.966728
Atopobium_parvulum	116	71	0.810078	0.376932	1.74097	0.589486	0.0343658	0.999201	0.998828	0.998488	0.991992	0.988295	0.984949	0.959636	0.941876	0.926248	0.999369	0.993673	0.96789
Neisseria_bacilliformis	17	5	0.804774	0.106487	6.08205	0.833298	0.0427729	0.999416	0.999313	0.999187	0.994137	0.993109	0.991852	0.970187	0.965109	0.958954	0.999117	0.991158	0.955582
PeptostreptococcaceaeXIG7_sp_oral_taxon_081	21	13	0.801599	0.227489	2.82457	0.730744	0.039233	0.999349	0.999161	0.998948	0.993464	0.991599	0.989486	0.966859	0.957724	0.94754	0.999227	0.992251	0.9609
Fretibacterium_genusonly	42	25	0.801395	0.237299	2.70644	0.721425	0.0390855	0.999341	0.999145	0.998924	0.993394	0.991441	0.989248	0.966513	0.956956	0.946401	0.999236	0.992344	0.961354
Treponema_sp_oral_taxon_237	37	16	0.796635	0.246568	2.57384	0.703966	0.0386431	0.999332	0.999123	0.99889	0.993301	0.991224	0.988906	0.966053	0.955903	0.944773	0.999245	0.992433	0.961789
Kingella_genusonly	41	29	0.788264	0.224085	2.77288	0.710832	0.0387906	0.999345	0.999152	0.99893	0.993429	0.991504	0.989302	0.966683	0.957262	0.946662	0.999224	0.992224	0.960765
Campylobacter_curvus	47	28	0.787928	0.260451	2.38367	0.673022	0.0374631	0.999316	0.999084	0.998827	0.993136	0.990834	0.988287	0.96524	0.954017	0.941838	0.999258	0.992562	0.962422
Rothia_mucilaginosa	149	98	0.778397	0.47472	1.27633	0.320752	0.0216814	0.998774	0.997726	0.997012	0.98776	0.977514	0.970645	0.939351	0.892969	0.863871	0.999381	0.993792	0.968477
Catonella_morbi	62	39	0.776867	0.41091	1.46875	0.437162	0.0289086	0.999052	0.998443	0.997915	0.990513	0.984506	0.979352	0.952465	0.924213	0.901017	0.999371	0.99369	0.967971
Campylobacter_concisus	141	88	0.757166	0.485381	1.18114	0.220141	0.0169617	0.998473	0.99677	0.995625	0.984802	0.968335	0.957542	0.925572	0.85442	0.812324	0.999284	0.992822	0.963697
Mogibacterium_genusonly	110	67	0.756936	0.423922	1.35155	0.346457	0.0222714	0.998925	0.998079	0.99735	0.989255	0.980948	0.97389	0.946434	0.908099	0.877429	0.99934	0.993377	0.966425
Alloprevotella_sp_oral_taxon_308	34	25	0.754178	0.243153	2.3392	0.625191	0.0356932	0.99931	0.999065	0.998782	0.993078	0.990644	0.987843	0.964955	0.953097	0.939742	0.999239	0.992378	0.961521
Capnocytophaga_leadbetteri	111	80	0.746771	0.424617	1.31334	0.310728	0.0207965	0.998868	0.9979	0.997051	0.988696	0.979208	0.971018	0.943777	0.900382	0.865411	0.999313	0.993115	0.965138
Capnocytophaga_sp_oral_taxon_326	76	56	0.741781	0.359808	1.52926	0.4184	0.0269912	0.999101	0.998534	0.997953	0.990998	0.985398	0.979721	0.954806	0.928321	0.902646	0.999309	0.993068	0.964903
Actinomyces_sp_oral_taxon_178	92	53	0.735167	0.376255	1.43645	0.367999	0.0237463	0.99903	0.998336	0.997638	0.990298	0.983462	0.976667	0.951433	0.919437	0.889301	0.9993	0.992984	0.964492
Olsenella_sp_oral_taxon_807	37	26	0.732219	0.195739	2.73908	0.643343	0.0365782	0.999341	0.999137	0.998889	0.99339	0.991355	0.988905	0.96649	0.956537	0.944771	0.999197	0.991955	0.959454
Prevotella_micans	33	24	0.720039	0.202753	2.55708	0.61148	0.0352507	0.999328	0.999105	0.998833	0.993263	0.991038	0.988349	0.965865	0.955003	0.94213	0.999201	0.991998	0.959663
TM7G1_sp_oral_taxon_347	57	38	0.719938	0.320055	1.61944	0.426941	0.0275811	0.999152	0.998657	0.998102	0.991513	0.986608	0.981175	0.957302	0.933944	0.909113	0.999271	0.992697	0.963081
Fusobacterium_nucleatum_subsp_animalis	145	94	0.713292	0.398304	1.27738	0.255753	0.0185841	0.998826	0.997696	0.996552	0.988274	0.97723	0.966264	0.941776	0.891736	0.846081	0.999224	0.992226	0.960778
Stomatobaculum_genusonly	17	10	0.697268	0.134231	3.62198	0.667962	0.0373156	0.999377	0.999219	0.999021	0.993748	0.992179	0.99021	0.96826	0.960546	0.951007	0.999144	0.991429	0.956895
Neisseria_pharyngis	33	28	0.695749	0.0871572	5.55395	0.732141	0.0393805	0.999409	0.999295	0.99915	0.99407	0.99293	0.991486	0.969853	0.964228	0.957175	0.999105	0.991037	0.954996
Capnocytophaga_sp_oral_taxon_338	43	32	0.692257	0.211353	2.26739	0.543454	0.0327434	0.999301	0.999034	0.998704	0.992993	0.99034	0.987074	0.964536	0.951632	0.936126	0.999201	0.991994	0.959644
Cardiobacterium_genusonly	70	60	0.68824	0.285713	1.65787	0.40488	0.0261062	0.999173	0.998696	0.99812	0.991714	0.986991	0.981347	0.958283	0.935736	0.909884	0.999228	0.992263	0.960957
PeptostreptococcaceaeXIG1_Eubacterium_infirmum	61	40	0.687149	0.281164	1.67935	0.410544	0.0266962	0.999181	0.998718	0.998157	0.991798	0.987212	0.98171	0.958688	0.936774	0.911514	0.999226	0.992246	0.960875
Delftia_acidovorans	32	19	0.68105	0.194434	2.38554	0.548116	0.0328909	0.999313	0.999063	0.99875	0.993115	0.990629	0.987524	0.965137	0.953025	0.938239	0.999187	0.991851	0.95895
Anaeroglobus_geminatus	40	27	0.67479	0.179578	2.53562	0.560305	0.0331858	0.999326	0.999095	0.998802	0.993243	0.99094	0.98804	0.965767	0.954527	0.940671	0.999175	0.991739	0.958404
Stomatobaculum_longum	104	58	0.66862	0.346947	1.28853	0.229129	0.0172566	0.998886	0.997805	0.996485	0.98887	0.978285	0.96563	0.944605	0.896333	0.843554	0.999126	0.991252	0.956037
BacteroidetesG5_sp_oral_taxon_511	56	28	0.66858	0.15746	2.83881	0.585269	0.0340708	0.999346	0.999143	0.998884	0.99344	0.991418	0.988853	0.966735	0.956843	0.944522	0.999159	0.991578	0.95762
Variovorax_paradoxus	34	18	0.665179	0.211455	2.09246	0.485647	0.0312684	0.999279	0.998974	0.998585	0.992774	0.989738	0.985906	0.963459	0.948746	0.930678	0.999189	0.991875	0.959063
Oribacterium_asaccharolyticum	37	21	0.661985	0.274437	1.59681	0.358503	0.0231563	0.999151	0.998623	0.997955	0.991502	0.986279	0.97974	0.957251	0.932412	0.902733	0.999191	0.9919	0.959188
Lachnoanaerobaculum_umeaense	110	86	0.658597	0.394267	1.10014	0.110626	0.0120944	0.998335	0.995662	0.992334	0.983446	0.957889	0.927684	0.919364	0.813625	0.711146	0.998797	0.987995	0.940457
Pseudomonas_genusonly	94	54	0.657952	0.278463	1.55461	0.33997	0.0221239	0.999132	0.998565	0.997843	0.991309	0.985707	0.978649	0.956314	0.929752	0.897927	0.999182	0.991811	0.958753
Actinomyces_georgiae	51	36	0.65346	0.274481	1.5557	0.336353	0.0219764	0.999134	0.998568	0.99784	0.991326	0.985732	0.978623	0.956397	0.92987	0.897813	0.999176	0.991748	0.958445
Leptotrichia_sp_oral_taxon_392	107	74	0.647853	0.328678	1.27698	0.209919	0.0163717	0.998887	0.997778	0.996328	0.988886	0.978019	0.964144	0.94468	0.89517	0.837676	0.999072	0.990711	0.953419
Leptotrichia_hofstadii	93	62	0.638541	0.331043	1.23167	0.180798	0.0154867	0.998819	0.997521	0.99577	0.988212	0.975536	0.958896	0.941485	0.884435	0.817426	0.999007	0.990073	0.95035
Actinomyces_odontolyticus	44	30	0.637501	0.247409	1.64266	0.351216	0.0227139	0.999175	0.998682	0.99803	0.991741	0.986856	0.980471	0.958413	0.935104	0.905974	0.999162	0.99161	0.957777
Lautropia_genusonly	17	21	0.636769	0.112873	3.59232	0.60914	0.0349558	0.999375	0.999213	0.999002	0.993734	0.992115	0.99002	0.968188	0.960236	0.950094	0.999123	0.991224	0.955903
TM7G6_genusonly	146	87	0.630333	0.436584	0.910063	0.013782	0.00383481	0.995076	0.97297	0.93916	0.952442	0.781049	0.604704	0.793541	0.406394	0.226957	0.995166	0.953276	0.796567
Agrobacterium_tumefaciens	39	16	0.629696	0.199184	1.99071	0.430939	0.0280236	0.999265	0.99893	0.998486	0.992633	0.989303	0.98493	0.962768	0.946664	0.926164	0.999161	0.9916	0.957726
Treponema_sp_oral_taxon_234	14	4	0.624214	0.0346895	11.2323	0.749272	0.0402655	0.999436	0.999356	0.999253	0.994339	0.993541	0.99251	0.971189	0.967238	0.962165	0.999059	0.990587	0.952821
Pseudomonas_pseudoalcaligenes	51	25	0.620499	0.210761	1.8268	0.386363	0.0249263	0.999233	0.99884	0.998312	0.992315	0.988418	0.983228	0.961212	0.94246	0.918375	0.999152	0.991503	0.957258
Capnocytophaga_sputigena	115	80	0.6133	0.340647	1.10418	0.103181	0.0113569	0.998514	0.996226	0.992757	0.985203	0.963181	0.931426	0.927423	0.833902	0.722746	0.998676	0.986796	0.934824
Capnocytophaga_genusonly	116	79	0.607532	0.331375	1.11383	0.107097	0.0117994	0.998568	0.996442	0.993171	0.985735	0.965226	0.935117	0.929886	0.841949	0.734468	0.998693	0.986969	0.935636
Prevotella_sp_oral_taxon_301	33	20	0.602728	0.19081	1.90389	0.388283	0.0252212	0.999252	0.998888	0.998392	0.9925	0.988892	0.984003	0.96212	0.944706	0.921906	0.999136	0.991352	0.956522
Lachnoanaerobaculum_saburreum	100	71	0.602021	0.316286	1.14589	0.122279	0.0128319	0.998683	0.996915	0.994188	0.986869	0.969715	0.944293	0.935167	0.860044	0.764884	0.998771	0.987732	0.939218
Bergeyella_sp_oral_taxon_322	139	89	0.598818	0.399959	0.896549	0.0127643	0.00353982	0.995763	0.976929	0.940304	0.958826	0.807556	0.609521	0.817161	0.446092	0.23052	0.994724	0.949198	0.781939
Solobacterium_moorei	105	58	0.596842	0.308538	1.15454	0.125255	0.0129794	0.998717	0.997042	0.994432	0.987204	0.970933	0.946525	0.936736	0.86506	0.772573	0.998779	0.987815	0.939608
Leptotrichia_sp_oral_taxon_221	39	29	0.596362	0.157637	2.25611	0.4464	0.0292035	0.999303	0.999026	0.998651	0.993011	0.990257	0.986552	0.964623	0.951235	0.933683	0.999133	0.991316	0.956347
Kingella_oralis	123	80	0.595693	0.353102	1.00495	0.0522028	0.00781711	0.998006	0.993587	0.98593	0.980241	0.938854	0.874119	0.904955	0.74663	0.57131	0.998004	0.980218	0.904851
LachnospiraceaeG2_sp_oral_taxon_096	43	23	0.592115	0.162918	2.152	0.426065	0.0274336	0.999291	0.998994	0.998589	0.992894	0.989943	0.985944	0.96405	0.949724	0.930852	0.99913	0.99129	0.956223
GN02G1_sp_oral_taxon_872	34	33	0.58875	0.143466	2.41608	0.462102	0.030236	0.999319	0.999066	0.998724	0.993166	0.990656	0.987273	0.965387	0.953155	0.93706	0.999126	0.991249	0.956025
Lautropia_mirabilis	136	97	0.586824	0.359582	0.957672	0.0329217	0.00663717	0.997566	0.990815	0.978017	0.97597	0.914458	0.815122	0.886297	0.672308	0.458338	0.997288	0.973294	0.874913
TM7G1_sp_oral_taxon_346	100	74	0.58316	0.304136	1.11817	0.104443	0.0115044	0.998648	0.996718	0.99354	0.986524	0.967845	0.938426	0.933552	0.852436	0.745222	0.998648	0.986524	0.933551
TM7G3_genusonly	39	16	0.581661	0.184262	1.83613	0.355542	0.0230088	0.999241	0.998852	0.998309	0.99239	0.98854	0.983191	0.961577	0.943036	0.918203	0.999114	0.991127	0.955431
Tannerella_forsythia	64	38	0.576009	0.172619	1.92208	0.369604	0.0238938	0.999258	0.998901	0.998402	0.992567	0.989025	0.984104	0.962443	0.945339	0.92237	0.999113	0.991119	0.955392
ErysipelotrichaceaeG1_sp_oral_taxon_905	32	22	0.574008	0.192989	1.70727	0.318203	0.0213864	0.99921	0.998762	0.998122	0.992085	0.987649	0.98137	0.960089	0.938827	0.909988	0.999095	0.990938	0.954519
Bergeyella_genusonly	85	64	0.572314	0.286926	1.14156	0.113163	0.0122419	0.998736	0.997068	0.994289	0.98739	0.97118	0.945214	0.937606	0.866081	0.768045	0.998692	0.986959	0.935585
VeillonellaceaeG1_sp_oral_taxon_150	45	29	0.567019	0.189239	1.69897	0.310904	0.020944	0.999209	0.998758	0.998108	0.992077	0.987607	0.981226	0.960048	0.938628	0.909346	0.999086	0.990854	0.954112
Flavitalea_genusonly	24	8	0.564721	0.0593414	5.37416	0.619122	0.0353982	0.999406	0.999285	0.999124	0.99404	0.992831	0.991232	0.969705	0.963738	0.955941	0.99908	0.990788	0.953795
LachnospiraceaeG7_sp_oral_taxon_086	32	22	0.559002	0.203721	1.53388	0.25877	0.0187316	0.999153	0.998586	0.997739	0.99152	0.985908	0.977646	0.95734	0.930684	0.893545	0.999044	0.990435	0.952091
Sneathia_genusonly	53	29	0.549389	0.133507	2.26077	0.406637	0.0262537	0.999307	0.99903	0.998643	0.993046	0.9903	0.986475	0.964798	0.95144	0.933326	0.999101	0.991001	0.95482
Tannerella_genusonly	65	46	0.544768	0.168158	1.76485	0.311168	0.0210914	0.999231	0.998817	0.998212	0.992294	0.988189	0.982244	0.961109	0.941376	0.913919	0.999072	0.990714	0.953435
Enterobacter_genusonly	13	9	0.541381	0.015276	19.1866	0.736047	0.039528	0.999448	0.999382	0.999297	0.994454	0.993802	0.992949	0.971764	0.968525	0.964321	0.99904	0.990392	0.951883
Cardiobacterium_hominis	120	81	0.535733	0.328935	0.872543	0.0121481	0.00339233	0.996884	0.984599	0.952192	0.969423	0.863674	0.663723	0.858851	0.548712	0.274731	0.994414	0.946353	0.771976
Rothia_aeria	133	89	0.532641	0.319105	0.889068	0.015962	0.00412979	0.997284	0.987901	0.963991	0.973256	0.890009	0.726247	0.874752	0.608296	0.337375	0.995427	0.955697	0.805448
Prevotella_oulorum	33	19	0.531844	0.0994265	2.8449	0.460531	0.0300885	0.999349	0.99914	0.998852	0.993467	0.991392	0.988535	0.966869	0.956717	0.943013	0.999092	0.990914	0.954402
Neisseria_flavescens	40	32	0.519443	0.169883	1.58828	0.250705	0.0184366	0.999188	0.998681	0.997901	0.991864	0.986845	0.97922	0.959013	0.935054	0.900439	0.999014	0.990136	0.950655
Prevotella_denticola	53	34	0.514787	0.172867	1.533	0.23302	0.0175516	0.99917	0.998622	0.997767	0.991683	0.986268	0.977919	0.958129	0.932358	0.894732	0.998992	0.98992	0.949617
Prevotella_oralis	32	21	0.512177	0.0996149	2.63339	0.423181	0.0271386	0.999338	0.999111	0.998792	0.99336	0.991101	0.987938	0.966341	0.955306	0.940189	0.999083	0.990819	0.953943
Selenomonas_artemidis	76	48	0.495225	0.22797	1.07579	0.0758319	0.00973451	0.998757	0.997021	0.993569	0.987596	0.970735	0.938687	0.938575	0.864242	0.746079	0.99835	0.983596	0.920047
Capnocytophaga_gingivalis	103	76	0.490318	0.279437	0.860343	0.0129804	0.00368732	0.997519	0.98916	0.964816	0.975521	0.900426	0.731	0.884368	0.634434	0.342769	0.994767	0.949589	0.783324
Treponema_sp_oral_taxon_262	21	16	0.480946	0.0784716	2.94768	0.428751	0.0277286	0.999356	0.999155	0.998873	0.993536	0.991543	0.988743	0.967209	0.957448	0.944	0.99907	0.990691	0.953324
Megasphaera_sp_oral_taxon_123	26	17	0.474331	0.0882524	2.54939	0.384705	0.0246313	0.999335	0.999101	0.998764	0.993332	0.991002	0.987668	0.966204	0.954828	0.938918	0.999063	0.990621	0.952985
Prevotella_sp_oral_taxon_313	25	15	0.469641	0.169343	1.30246	0.146444	0.0138643	0.999076	0.998291	0.996919	0.990757	0.983019	0.969758	0.953642	0.917424	0.860221	0.998802	0.988037	0.940654
Streptococcus_sobrinus	7	5	0.456763	0.00457687	45.584	0.738649	0.0396755	0.99946	0.999409	0.999344	0.994574	0.994072	0.993416	0.972358	0.969866	0.96662	0.999024	0.990242	0.95116
Bacillus_anthracis	17	21	0.454653	0.0548322	3.76985	0.465174	0.0306785	0.999382	0.999223	0.999001	0.993801	0.992213	0.990006	0.968522	0.960713	0.950027	0.999061	0.990602	0.952898
Streptococcus_intermedius	94	62	0.453099	0.17671	1.16179	0.099389	0.0110619	0.99897	0.997882	0.9958	0.989706	0.97903	0.959174	0.94859	0.8996	0.81848	0.998577	0.985825	0.930301
Prevotella_intermedia	35	21	0.450786	0.0678341	2.99566	0.40963	0.0265487	0.999359	0.999163	0.998884	0.99357	0.991619	0.988849	0.967381	0.957817	0.944503	0.999058	0.990572	0.952749
Abiotrophia_defectiva	135	90	0.447168	0.278633	0.717643	0.000854043	0.000884956	0.99423	0.945684	0.72609	0.944678	0.633082	0.208043	0.766204	0.248763	0.0479965	0.958666	0.696825	0.306092
Selenomonas_sp_oral_taxon_137	19	12	0.440203	0.0574322	3.37405	0.429744	0.0278761	0.999373	0.999198	0.99895	0.993704	0.991961	0.989505	0.968042	0.959483	0.947631	0.999056	0.990553	0.952658
Aggregatibacter_genusonly	115	80	0.430241	0.223001	0.830073	0.0118892	0.00324484	0.997956	0.992002	0.973201	0.979751	0.924763	0.782551	0.902783	0.702288	0.40852	0.994746	0.9494	0.782654
Fusobacterium_naviforme	25	14	0.424236	0.0134749	13.3564	0.626112	0.0358407	0.99944	0.999363	0.999261	0.994375	0.99361	0.992589	0.971369	0.967575	0.962553	0.999037	0.990363	0.951746
Prevotella_maculosa	42	32	0.422083	0.132703	1.3425	0.144	0.0137168	0.999134	0.998477	0.997316	0.991334	0.984843	0.973565	0.956437	0.925763	0.876055	0.998797	0.987996	0.94046
TM7G1_genusonly	53	48	0.418838	0.120942	1.45049	0.169702	0.0143068	0.999182	0.998635	0.997705	0.991803	0.986398	0.977316	0.958713	0.932967	0.892107	0.998867	0.988685	0.943724
Leptotrichia_sp_oral_taxon_223	23	21	0.413952	0.0809035	2.11804	0.289632	0.0196165	0.999308	0.999021	0.998584	0.993058	0.990205	0.985892	0.964855	0.950987	0.93061	0.999012	0.990118	0.950567
PeptostreptococcaceaeXIG7_genusonly	30	27	0.402982	0.0540333	3.00545	0.375321	0.0244838	0.999362	0.999169	0.99889	0.993602	0.991681	0.98891	0.967538	0.95812	0.944795	0.999039	0.990391	0.951881
BacteroidetesG3_genusonly	23	13	0.370919	0.0250021	5.50278	0.471074	0.030826	0.999409	0.999289	0.999121	0.99407	0.992867	0.991199	0.969856	0.963919	0.955779	0.999039	0.990386	0.951857
Eikenella_genusonly	19	15	0.367574	0.0483177	2.79629	0.333685	0.0218289	0.999357	0.999153	0.998852	0.993546	0.991517	0.988534	0.967262	0.957324	0.943008	0.999022	0.990221	0.951063
Streptococcus_oralis	53	39	0.366907	0.149362	0.901304	0.0287734	0.0058997	0.998721	0.996657	0.991382	0.987242	0.967264	0.919355	0.936914	0.850091	0.686313	0.997353	0.973914	0.87753
VeillonellaceaeG1_genusonly	31	26	0.363861	0.0844783	1.56721	0.174804	0.0146018	0.999239	0.998809	0.998086	0.992372	0.988113	0.981018	0.96149	0.941012	0.908414	0.998886	0.988867	0.944588
Campylobacter_showae	68	41	0.359383	0.128493	1.00516	0.0511572	0.00752212	0.998935	0.997667	0.994849	0.989354	0.976948	0.950348	0.946907	0.890512	0.786023	0.998119	0.981336	0.909837
BacteroidetesG3_sp_oral_taxon_280	9	10	0.356446	0.0327506	3.87943	0.397034	0.0256637	0.999388	0.999235	0.999016	0.99386	0.992335	0.990161	0.968814	0.961309	0.950774	0.999033	0.990325	0.951561
Neisseria_elongata	82	56	0.351436	0.167148	0.738911	0.00581604	0.00162242	0.998044	0.992204	0.970561	0.980602	0.92654	0.765649	0.90656	0.707657	0.385379	0.992435	0.928578	0.713892
Prevotella_sp_oral_taxon_472	25	20	0.345973	0.0854483	1.40082	0.136864	0.0132743	0.999204	0.998693	0.99779	0.992022	0.986963	0.978134	0.959781	0.935607	0.89567	0.998801	0.988029	0.940616
Streptococcus_gordonii	82	63	0.343925	0.146677	0.806429	0.0140976	0.0039823	0.998518	0.995478	0.98636	0.985243	0.956167	0.877547	0.927608	0.807194	0.579012	0.995991	0.960966	0.82532
Prevotella_veroralis	18	10	0.326757	0.0359272	2.97185	0.320704	0.0215339	0.999367	0.999179	0.9989	0.993649	0.991774	0.989009	0.967768	0.958571	0.945262	0.999013	0.990126	0.950603
Atopobium_rimae	81	48	0.326748	0.127603	0.836689	0.01972	0.00486726	0.998708	0.996531	0.990566	0.98711	0.966062	0.912325	0.936292	0.845274	0.66634	0.996884	0.969425	0.858858
Lachnoanaerobaculum_sp_oral_taxon_089	6	4	0.312557	0.000643636	151.781	0.712494	0.0389381	0.999469	0.999431	0.999381	0.99467	0.994289	0.993789	0.972836	0.970941	0.968463	0.999013	0.990132	0.950635
TM7G1_sp_oral_taxon_349	58	42	0.29691	0.0780106	1.13005	0.0749641	0.00958702	0.999132	0.99843	0.997039	0.991305	0.984376	0.970909	0.956292	0.923616	0.864959	0.998537	0.985427	0.928459
Lachnoanaerobaculum_orale	76	48	0.294181	0.141171	0.613032	0.00108992	0.00103245	0.997506	0.986869	0.932821	0.975394	0.881625	0.579134	0.883824	0.588369	0.208918	0.978268	0.816885	0.461254
TM7G2_sp_oral_taxon_350	19	13	0.292684	0.0173104	4.94871	0.394439	0.0255162	0.999406	0.999279	0.999099	0.994039	0.992776	0.990984	0.969702	0.96347	0.954741	0.999022	0.990223	0.951069
Leptotrichia_sp_oral_taxon_212	66	57	0.265992	0.117439	0.602456	0.00149935	0.00132743	0.997939	0.990866	0.958324	0.979585	0.914898	0.695004	0.902045	0.673548	0.304267	0.984917	0.866148	0.55395
Corynebacterium_durum	104	69	0.265108	0.156255	0.449792	8.56003e-07	0.000294985	0.987445	0.731136	0.0839428	0.886285	0.212279	0.00899921	0.599327	0.049176	0.00173977	0.109663	0.0120589	0.00233711
Prevotella_baroniae	20	7	0.264291	0.0259799	2.68859	0.260873	0.0188791	0.999364	0.999167	0.998869	0.993615	0.991661	0.988704	0.967603	0.958022	0.943816	0.998985	0.989854	0.949301
Rothia_genusonly	28	23	0.257991	0.0601569	1.10643	0.0681806	0.00899705	0.99916	0.998525	0.997269	0.991591	0.985311	0.973106	0.957684	0.927919	0.874123	0.998541	0.985472	0.928665
Actinomyces_sp_oral_taxon_180	36	17	0.256257	0.0516833	1.27057	0.0955518	0.0109145	0.999221	0.998735	0.99784	0.992194	0.987379	0.978626	0.96062	0.937558	0.897824	0.998714	0.987173	0.936592
TM7G5_sp_oral_taxon_356	51	37	0.2519	0.0901378	0.703964	0.00855293	0.0020649	0.998685	0.996302	0.988943	0.986884	0.963893	0.898615	0.935235	0.836691	0.629774	0.995697	0.958212	0.814842
Sphingomonas_genusonly	12	10	0.249622	0.0392611	1.5871	0.141419	0.0134218	0.999287	0.998947	0.998369	0.992856	0.989472	0.983779	0.963862	0.947472	0.920882	0.99886	0.988618	0.943404
Leptotrichia_sp_oral_taxon_225	69	47	0.24814	0.0671709	0.916668	0.0365758	0.00693215	0.999054	0.998112	0.996002	0.990533	0.981266	0.96107	0.952562	0.909524	0.82572	0.99811	0.981249	0.909445
Bergeyella_sp_oral_taxon_900	18	22	0.233396	0.0472864	1.15199	0.074057	0.00929204	0.999202	0.998666	0.997643	0.992004	0.986705	0.976711	0.959695	0.934396	0.889487	0.998625	0.986296	0.932489
Stenotrophomonas_maltophilia	28	21	0.2284	0.0519952	1.00329	0.0505107	0.00737463	0.999144	0.998456	0.997042	0.991425	0.98464	0.970929	0.956877	0.924829	0.865042	0.998417	0.984252	0.923049
Gemella_bergeri	10	6	0.225252	0.00540206	9.39243	0.433554	0.0284661	0.999433	0.999344	0.999221	0.994303	0.99342	0.992195	0.97101	0.966638	0.960627	0.999017	0.990168	0.950807
BacteroidalesG2_genusonly	25	15	0.206181	0.0305844	1.38994	0.10485	0.0116519	0.999278	0.998912	0.998271	0.992759	0.989133	0.982819	0.963386	0.945855	0.916518	0.998798	0.988001	0.940486
Brevundimonas_genusonly	22	11	0.194043	0.0216356	1.74032	0.142938	0.0135693	0.999325	0.999055	0.998609	0.99323	0.990544	0.986141	0.965703	0.952617	0.931767	0.998891	0.988924	0.944861
Prevotella_sp_oral_taxon_300	23	17	0.169837	0.0430177	0.670526	0.0113921	0.00265487	0.998982	0.997766	0.994612	0.989821	0.977901	0.948172	0.949144	0.894656	0.778324	0.997281	0.973221	0.874607
Actinomyces_oris	8	10	0.16912	0.0203395	1.4062	0.10007	0.0112094	0.9993	0.998979	0.998423	0.992984	0.989793	0.984311	0.964491	0.949005	0.923315	0.998818	0.988197	0.941414
Acinetobacter_genusonly	24	16	0.165455	0.0317333	0.862665	0.0327362	0.00648968	0.99916	0.998502	0.997114	0.991587	0.985088	0.97162	0.957661	0.926891	0.867909	0.998325	0.983355	0.918951
Mycoplasma_genusonly	8	8	0.164779	0.00944202	2.87568	0.216479	0.0166667	0.999384	0.999219	0.998968	0.993819	0.992175	0.989684	0.968611	0.960527	0.948488	0.99897	0.989705	0.948585
Corynebacterium_matruchotii	121	80	0.148739	0.074777	0.295855	5.60182e-08	0.000147493	0.991986	0.85436	0.169241	0.924621	0.367625	0.0197888	0.701861	0.100372	0.00385957	0.0449488	0.00464238	0.000894317
Variovorax_genusonly	8	4	0.137357	0.00182733	10.3249	0.367737	0.0235988	0.999438	0.999356	0.999241	0.994355	0.993539	0.992398	0.971269	0.967224	0.96162	0.999007	0.990066	0.950317
Corynebacterium_genusonly	22	22	0.127883	0.0334958	0.488241	0.00262236	0.00147493	0.998836	0.997011	0.991284	0.988379	0.970636	0.918501	0.942275	0.863835	0.68384	0.995245	0.954005	0.799224
Treponema_parvum	7	8	0.126227	0.00116639	13.6604	0.386491	0.0250737	0.999444	0.999371	0.999269	0.994416	0.993686	0.992676	0.971574	0.967955	0.962978	0.999007	0.990071	0.950342
Erythromicrobium_genusonly	15	6	0.123309	0.0121553	1.25089	0.0766283	0.00988201	0.999308	0.998999	0.998459	0.993061	0.98999	0.984663	0.96487	0.949952	0.924933	0.998795	0.987976	0.940369
Abiotrophia_genusonly	10	11	0.104368	0.016491	0.660524	0.0163726	0.00427729	0.999165	0.998509	0.997072	0.991641	0.985151	0.971216	0.957926	0.927181	0.866233	0.998175	0.981885	0.912299
Tannerella_sp_oral_taxon_808	24	21	0.0846194	0.0102647	0.697578	0.021757	0.00501475	0.999228	0.998733	0.997732	0.992267	0.987364	0.977572	0.960978	0.937485	0.893222	0.998446	0.984532	0.924332
Lactobacillus_genusonly	14	10	0.0832829	0.000829491	8.36181	0.290551	0.019764	0.999436	0.999352	0.999232	0.994341	0.993499	0.992308	0.971201	0.96703	0.961176	0.998998	0.989976	0.949886
Streptococcus_sp_oral_taxon_058	5	9	0.0767178	1.77445e-06	3316.87	0.637319	0.0364307	0.999481	0.999457	0.999426	0.994786	0.994551	0.994243	0.973416	0.972245	0.970712	0.999004	0.990041	0.950195
Leptotrichia_sp_oral_taxon_463	5	8	0.0562376	0.00285688	1.10704	0.0583472	0.00870206	0.999347	0.99911	0.998709	0.993447	0.991089	0.987126	0.966773	0.95525	0.936367	0.998838	0.988392	0.942337
Paenibacillus_genusonly	7	6	0.0508905	0.00236507	1.09504	0.0571737	0.00825959	0.999351	0.999122	0.998737	0.99349	0.991211	0.987397	0.966986	0.955838	0.937642	0.998844	0.988455	0.942635
Porphyrobacter_tepidarius	5	8	0.0281719	0.000283569	2.79882	0.128181	0.0131268	0.999419	0.999307	0.999141	0.994169	0.993055	0.991397	0.970347	0.96484	0.95674	0.998965	0.98965	0.948324
Fusobacterium_nucleatum_subsp_polymorphum	8	8	0.0263661	0.00155511	0.447024	0.01182	0.00294985	0.999289	0.99893	0.998242	0.992876	0.989303	0.982535	0.963961	0.946665	0.915233	0.998589	0.985942	0.930843
Anaeroglobus_genusonly	7	8	0.00548029	7.35342e-05	0.40843	0.0179304	0.00442478	0.999376	0.99919	0.99888	0.993741	0.991882	0.98881	0.968223	0.959098	0.944316	0.998851	0.988522	0.942949

## Sheet: Table S2
Table S2. Ratio of average counts (at the genus level) in perinatally HIV-exposed, infected (PHIV) versus perinatally exposed, uninfected (PHEU), with Bayesian False Discovery Probabilities and Probability of False Positive Reporting
Results are from negative binomial regression models adjusted for age (years), sex, indicator of a dental visit in the previous year, race (white or other), ethnicity (Hispanic or not), and the total number of sequencing reads.
	Number of samples with counts >0		Ratio of average counts PHIV versus PHEU					Bayesian False Discovery Probability			False Positive Report Probability
Genus	PHIV	PHEU	Ratio	95% lower	95% upper	p-value	Significance threshold*	Prior=0.001	Prior=0.01	Prior=0.05	Prior=0.001			Prior=0.01			Prior=0.05
											IRR=1.2	IRR=1.5	IRR=2.0	IRR=1.2	IRR=1.5	IRR=2.0	IRR=1.2	IRR=1.5	IRR=2.0
Desulfobulbus	22	10	21.5756	3.33495	139.585	0.00126272	0.00229358	0.999041	0.99797	0.995056	0.990406	0.979889	0.952252	0.95195	0.903392	0.792854	0.996726	0.967919	0.852732
AnaerolineaeG1	10	5	14.1238	0.511774	389.784	0.117763	0.0133028	0.999383	0.999213	0.998946	0.993809	0.992117	0.989468	0.968563	0.960244	0.947451	0.998929	0.989295	0.946625
BacteroidaceaeG1	32	14	13.219	3.16958	55.1312	0.000395244	0.000917431	0.998746	0.996442	0.988057	0.987492	0.965221	0.891288	0.938088	0.841932	0.61142	0.99188	0.923694	0.699087
Helicobacter	8	5	6.65239	0.305039	145.078	0.228213	0.0220183	0.999395	0.999247	0.999026	0.993926	0.992454	0.990253	0.969141	0.961892	0.951217	0.998978	0.989779	0.948943
Mycoplasma	62	29	4.6664	1.74213	12.4992	0.00218248	0.00275229	0.99842	0.994533	0.979353	0.984278	0.947445	0.824583	0.923166	0.775779	0.47428	0.991064	0.916605	0.678395
Centipeda	46	21	4.45705	1.52778	13.0027	0.00622297	0.00412844	0.99869	0.996298	0.988676	0.98694	0.963857	0.896395	0.935499	0.836549	0.624131	0.99526	0.954145	0.799737
BacteroidetesG7	20	12	4.4137	0.86415	22.5433	0.0743464	0.0100917	0.99921	0.998692	0.997707	0.992081	0.986954	0.977332	0.960069	0.935562	0.892179	0.998637	0.986416	0.933049
Staphylococcus	79	42	3.47756	0.646064	18.7186	0.146704	0.0169725	0.999266	0.998884	0.998231	0.99264	0.98885	0.98243	0.962806	0.944509	0.914756	0.998853	0.988547	0.943067
Ottowia	56	44	3.47252	0.904352	13.3337	0.0697539	0.00917431	0.999128	0.998414	0.996984	0.991269	0.984223	0.970381	0.95612	0.922912	0.862781	0.998505	0.98512	0.927037
Megasphaera	57	35	2.90166	0.905648	9.29682	0.0729495	0.00963303	0.999059	0.998173	0.99637	0.99059	0.981868	0.964536	0.952836	0.912225	0.83922	0.99845	0.984576	0.924534
Butyrivibrio	15	7	2.64213	0.210568	33.1524	0.45156	0.0316514	0.999401	0.999268	0.999082	0.993987	0.992662	0.990811	0.969444	0.962912	0.953904	0.999041	0.990402	0.951932
NA	71	37	2.5707	0.450833	14.6585	0.28777	0.0247706	0.99932	0.999054	0.99865	0.993184	0.99054	0.986539	0.965476	0.952596	0.933621	0.999007	0.990066	0.950316
PeptostreptococcaceaeXIG9	119	79	2.52577	1.30937	4.87219	0.0057083	0.00321101	0.99769	0.989581	0.959103	0.977169	0.903962	0.699164	0.89147	0.643678	0.308453	0.991506	0.920432	0.689451
BacteroidalesG2	113	65	2.28076	1.12709	4.61529	0.021869	0.00504587	0.998306	0.994448	0.9839	0.983163	0.946664	0.858279	0.918076	0.773058	0.537526	0.996534	0.966089	0.845381
Moraxella	34	22	2.19943	0.276751	17.4796	0.456103	0.0321101	0.999379	0.999213	0.998982	0.993764	0.992118	0.989824	0.968337	0.960251	0.949157	0.999061	0.990604	0.952904
Bulleidia	35	20	2.14781	0.630198	7.32003	0.221735	0.0206422	0.999206	0.998724	0.997952	0.992044	0.98727	0.979709	0.959886	0.937043	0.902595	0.998962	0.989619	0.948174
PeptostreptococcaceaeXIG2	36	17	2.05521	0.575316	7.34185	0.267457	0.0233945	0.999238	0.998826	0.998194	0.992363	0.988283	0.982075	0.961449	0.941818	0.913154	0.999016	0.990155	0.950746
Lactobacillus	37	23	2.02518	0.240474	17.0554	0.516285	0.0353211	0.999389	0.999242	0.99904	0.993872	0.992404	0.9904	0.968875	0.961647	0.951924	0.999071	0.990703	0.953384
LachnospiraceaeG8	49	28	1.98116	0.591243	6.63858	0.267794	0.0238532	0.999222	0.998783	0.998112	0.992207	0.987852	0.981267	0.960687	0.939783	0.909525	0.999023	0.990228	0.951093
SR1G1	88	59	1.86774	0.82955	4.20525	0.13138	0.0137615	0.998914	0.997733	0.995709	0.98915	0.977584	0.958323	0.945934	0.893275	0.815261	0.99876	0.987622	0.9387
PeptostreptococcaceaeXIG5	37	21	1.84276	0.571714	5.93965	0.306002	0.0261468	0.999228	0.998807	0.998189	0.992261	0.988089	0.982024	0.960947	0.9409	0.912924	0.999068	0.990674	0.953245
Bifidobacterium	24	22	1.80649	0.459478	7.10242	0.397194	0.0288991	0.999297	0.999005	0.998596	0.992953	0.990053	0.98601	0.96434	0.950255	0.931159	0.999102	0.991016	0.954894
PeptoniphilaceaeG2	99	60	1.71079	1.0805	2.70874	0.0220099	0.00550459	0.997044	0.987094	0.967124	0.970948	0.883442	0.744589	0.865122	0.592608	0.358767	0.996413	0.964949	0.840852
Peptostreptococcus	108	73	1.63076	0.764544	3.47839	0.205753	0.0197248	0.998961	0.997988	0.9966	0.989617	0.980061	0.966717	0.948165	0.904154	0.847893	0.999023	0.990231	0.951111
Scardovia	58	41	1.6228	0.592922	4.44153	0.345951	0.0275229	0.999195	0.998731	0.9981	0.991936	0.98734	0.981151	0.959364	0.937375	0.909009	0.99914	0.991387	0.956692
Veillonella	153	98	1.60344	0.980026	2.62342	0.060157	0.00733945	0.997936	0.993464	0.986692	0.979557	0.937749	0.8802	0.901921	0.743001	0.585076	0.998221	0.982331	0.914312
Porphyromonas	151	97	1.56325	0.943062	2.59128	0.0831644	0.0114679	0.998167	0.994775	0.990104	0.981808	0.949663	0.908382	0.911952	0.783586	0.655511	0.998558	0.985638	0.929435
Actinobaculum	122	80	1.56056	0.76181	3.19678	0.223839	0.0211009	0.998944	0.997961	0.996652	0.989446	0.979796	0.967213	0.94735	0.902982	0.849888	0.999082	0.99081	0.953898
Prevotella	150	98	1.4712	0.909869	2.37883	0.115324	0.012844	0.998241	0.995407	0.992293	0.982532	0.955514	0.927318	0.915219	0.804772	0.710028	0.998865	0.988669	0.943646
Treponema	131	80	1.44946	0.781973	2.6867	0.238444	0.0224771	0.99885	0.997724	0.996458	0.988513	0.9775	0.965371	0.942908	0.892908	0.842527	0.999169	0.99168	0.958116
Lactococcus	29	26	1.43028	0.555657	3.68161	0.458168	0.0330275	0.999219	0.998823	0.99835	0.99217	0.98825	0.983595	0.960503	0.941662	0.920046	0.999236	0.992342	0.961342
Fretibacterium	78	49	1.40389	0.593279	3.32206	0.440143	0.0302752	0.999181	0.998728	0.998207	0.991794	0.987314	0.9822	0.958671	0.93725	0.913717	0.999258	0.99256	0.962413
Haemophilus	153	100	1.37278	0.869643	2.16703	0.173734	0.0188073	0.998379	0.996279	0.994574	0.98388	0.96368	0.947816	0.921346	0.835854	0.777076	0.999155	0.99154	0.957436
Parvimonas	132	87	1.34059	0.759253	2.36703	0.312269	0.0266055	0.998875	0.997918	0.997072	0.988765	0.979383	0.97122	0.944105	0.901157	0.866247	0.999312	0.993103	0.965079
BacteroidetesG5	63	38	1.28846	0.396262	4.18947	0.673548	0.0408257	0.999327	0.999109	0.998861	0.993253	0.991086	0.98862	0.965816	0.955233	0.943414	0.999237	0.992357	0.961419
Alloprevotella	108	70	1.26553	0.711068	2.25235	0.423335	0.0298165	0.998988	0.998304	0.997782	0.989884	0.983149	0.978059	0.949446	0.918013	0.895346	0.999402	0.994002	0.969516
Catonella	123	79	1.25812	0.770255	2.05498	0.359021	0.0279817	0.998816	0.997889	0.997308	0.988182	0.979097	0.973488	0.941339	0.899894	0.87573	0.999421	0.994185	0.970423
Peptococcus	93	73	1.24954	0.705765	2.21229	0.444658	0.0311927	0.999	0.998349	0.997873	0.989997	0.983586	0.978946	0.949984	0.920003	0.899232	0.999419	0.994169	0.970348
Granulicatella	154	100	1.22171	0.892809	1.67178	0.210781	0.0201835	0.997842	0.995743	0.995278	0.978642	0.958645	0.954313	0.897897	0.816477	0.800353	0.999434	0.994313	0.971059
Campylobacter	154	100	1.21762	0.846833	1.75076	0.287925	0.0252294	0.998373	0.996985	0.996548	0.983824	0.970387	0.966227	0.921091	0.862805	0.845934	0.999478	0.994753	0.973253
Oribacterium	143	87	1.21556	0.739148	1.99905	0.441834	0.0307339	0.998914	0.998199	0.997796	0.989151	0.982121	0.978193	0.94594	0.913363	0.89593	0.999472	0.994703	0.973
GN02G1	56	48	1.20862	0.541438	2.69791	0.643744	0.0399083	0.999234	0.998911	0.998617	0.992323	0.989121	0.986219	0.961252	0.945796	0.932132	0.999367	0.99365	0.967773
PeptostreptococcaceaeXIG4	60	38	1.20429	0.392076	3.69905	0.745436	0.043578	0.999332	0.999129	0.998911	0.993304	0.991278	0.989114	0.966065	0.956163	0.945765	0.999267	0.992648	0.962842
Selenomonas	144	94	1.19843	0.700012	2.05172	0.509357	0.0348624	0.999015	0.998443	0.998099	0.990145	0.98451	0.981145	0.950695	0.924231	0.908982	0.999476	0.994735	0.973162
Johnsonella	73	52	1.18159	0.471659	2.96008	0.721758	0.0422018	0.999289	0.999037	0.998796	0.992869	0.990371	0.98798	0.963929	0.951783	0.940386	0.999334	0.99332	0.966147
PeptostreptococcaceaeXIG6	41	19	1.16739	0.220944	6.16804	0.855404	0.0458716	0.9994	0.99928	0.999138	0.993979	0.992778	0.991373	0.969405	0.963478	0.956624	0.999161	0.991598	0.957718
PeptostreptococcaceaeXIG8	151	95	1.16531	0.978076	1.3884	0.0869124	0.0119266	0.992812	0.98864	0.988613	0.931911	0.896095	0.895874	0.72427	0.623371	0.622816	0.999342	0.993404	0.966562
Dialister	124	76	1.15904	0.633419	2.12081	0.632115	0.0394495	0.999138	0.998737	0.998479	0.991368	0.9874	0.984866	0.956602	0.937654	0.925868	0.999474	0.994713	0.97305
Shuttleworthia	42	29	1.13713	0.425045	3.04221	0.797986	0.0440367	0.99932	0.999111	0.99891	0.993178	0.9911	0.989112	0.965444	0.955303	0.945755	0.99932	0.993184	0.965474
BacteroidetesG3	30	19	1.09834	0.163701	7.36919	0.923061	0.0472477	0.999419	0.999322	0.999207	0.994165	0.993198	0.99206	0.970327	0.965544	0.959965	0.999133	0.991317	0.956354
Filifactor	55	38	1.08618	0.348547	3.38484	0.886654	0.046789	0.999359	0.999198	0.999037	0.993568	0.991964	0.990367	0.967371	0.959498	0.951765	0.999277	0.992754	0.963363
Gemella	153	100	1.07454	0.750615	1.53826	0.694482	0.0412844	0.998953	0.99861	0.998561	0.989539	0.986147	0.985669	0.947792	0.931798	0.929576	0.999667	0.996649	0.982784
Cryptobacterium	34	15	1.06361	0.289287	3.91049	0.926042	0.0477064	0.999382	0.999246	0.999105	0.993799	0.992448	0.991037	0.96851	0.961863	0.954998	0.999234	0.992326	0.961264
Fusobacterium	154	100	1.03971	0.721243	1.49879	0.834692	0.0449541	0.999067	0.998832	0.998802	0.990662	0.988336	0.988046	0.953186	0.942068	0.940698	0.999678	0.996757	0.98333
LachnospiraceaeG10	154	99	1.03926	0.905235	1.19313	0.584625	0.0362385	0.998326	0.998291	0.998291	0.98336	0.983015	0.983015	0.918972	0.917408	0.917408	0.999855	0.998543	0.992455
Olsenella	85	52	1.01184	0.479478	2.13529	0.975351	0.0495413	0.99931	0.999129	0.999013	0.993081	0.991282	0.990124	0.964968	0.956181	0.950596	0.999437	0.994352	0.971252
LachnospiraceaeG3	102	80	0.996416	0.544423	1.82366	0.99071	0.05	0.999274	0.999088	0.999003	0.992724	0.99087	0.990034	0.963213	0.954188	0.950162	0.999518	0.995154	0.975256
Streptococcus	154	100	0.9888	0.879862	1.11122	0.849992	0.0454128	0.998826	0.998824	0.998824	0.98828	0.988256	0.988256	0.941802	0.94169	0.94169	0.999892	0.998915	0.994372
Eikenella	133	87	0.988305	0.617915	1.58071	0.960843	0.0486239	0.999207	0.999011	0.998962	0.992056	0.990114	0.98962	0.959947	0.950545	0.948178	0.999606	0.996041	0.979711
Neisseria	150	98	0.982934	0.638362	1.5135	0.937701	0.0481651	0.999175	0.998975	0.998935	0.991739	0.989754	0.989354	0.958402	0.948819	0.946909	0.999633	0.99631	0.981068
Rhodocyclus	59	38	0.980697	0.405987	2.36896	0.965449	0.0490826	0.999336	0.999167	0.999034	0.993335	0.991653	0.990335	0.966222	0.957986	0.951608	0.999373	0.993713	0.968085
Parascardovia	128	89	0.977975	0.737253	1.2973	0.877228	0.0463303	0.999012	0.998865	0.99886	0.99012	0.988661	0.988616	0.950578	0.943608	0.943398	0.999748	0.997462	0.986916
Actinomyces	153	100	0.942465	0.682388	1.30167	0.71909	0.0417431	0.998926	0.998635	0.99861	0.989266	0.986391	0.986148	0.946487	0.932932	0.931803	0.9997	0.996986	0.984492
PeptostreptococcaceaeXIG7	115	81	0.932721	0.52101	1.66977	0.814661	0.0444954	0.999205	0.998931	0.998795	0.992033	0.989318	0.98797	0.959833	0.946737	0.940338	0.999521	0.99519	0.975435
Mogibacterium	125	74	0.87611	0.498313	1.54034	0.645937	0.040367	0.999119	0.998717	0.998492	0.99118	0.987207	0.984993	0.95569	0.936748	0.926451	0.999503	0.995008	0.974526
Stomatobaculum	132	81	0.87382	0.522763	1.46063	0.606849	0.0376147	0.999058	0.998601	0.99838	0.990572	0.986065	0.983895	0.95275	0.931413	0.921412	0.999528	0.995253	0.975749
Leptotrichia	152	99	0.837304	0.514885	1.36162	0.474146	0.0334862	0.998929	0.99827	0.997933	0.989301	0.982813	0.979525	0.946655	0.91649	0.901784	0.999498	0.994961	0.974289
Bacillus	59	45	0.821579	0.254764	2.64949	0.74218	0.0431193	0.999339	0.999142	0.998926	0.993368	0.991408	0.989268	0.966384	0.956796	0.946498	0.999252	0.992501	0.962124
RuminococcaceaeG1	92	50	0.809377	0.370179	1.76966	0.596194	0.0366972	0.99921	0.998849	0.998514	0.992085	0.988502	0.985207	0.96009	0.942857	0.927439	0.999363	0.99361	0.967578
TM7G3	64	33	0.8017	0.337634	1.90361	0.616418	0.0380734	0.999245	0.998926	0.998609	0.992437	0.989268	0.98614	0.961809	0.946497	0.931763	0.999331	0.993294	0.96602
RuminococcaceaeG2	51	26	0.799056	0.324351	1.96851	0.625797	0.0389908	0.999259	0.998956	0.998649	0.992572	0.989568	0.986529	0.962471	0.947929	0.933579	0.999319	0.993167	0.965393
Solobacterium	105	58	0.788187	0.408661	1.52018	0.477564	0.033945	0.999091	0.998553	0.99809	0.990904	0.985588	0.981059	0.954352	0.929202	0.908597	0.999382	0.993797	0.968501
LachnospiraceaeG2	68	40	0.763446	0.276754	2.10602	0.602123	0.037156	0.999281	0.998998	0.998683	0.992791	0.989981	0.986868	0.963546	0.949909	0.935163	0.99927	0.992679	0.962994
Kingella	131	84	0.749266	0.447028	1.25585	0.273324	0.0243119	0.998744	0.997548	0.996578	0.987473	0.975794	0.966509	0.937996	0.88554	0.847061	0.999304	0.993024	0.96469
PeptostreptococcaceaeXIG1	82	55	0.747279	0.347098	1.60884	0.456524	0.0325688	0.999145	0.998654	0.998144	0.991438	0.98658	0.981587	0.956942	0.933815	0.91096	0.99931	0.993082	0.964975
TM7G1	141	95	0.726539	0.416105	1.26857	0.261265	0.0229358	0.998795	0.997635	0.996542	0.987975	0.976633	0.966171	0.940363	0.889151	0.845711	0.999252	0.992508	0.962155
LachnospiraceaeG7	39	26	0.718282	0.286203	1.80267	0.480929	0.0344037	0.999218	0.998829	0.998379	0.992168	0.988311	0.983885	0.960495	0.941952	0.921367	0.999257	0.992551	0.962366
Lachnoanaerobaculum	138	97	0.717932	0.46027	1.11984	0.144023	0.0165138	0.998227	0.995654	0.993477	0.982393	0.95781	0.937862	0.914589	0.813328	0.74337	0.999061	0.990609	0.952929
Capnocytophaga	145	99	0.71543	0.460437	1.11164	0.136413	0.0151376	0.998178	0.995447	0.993117	0.981913	0.955885	0.934633	0.912429	0.806147	0.732913	0.999032	0.990319	0.951532
TM7G2	154	100	0.706234	0.489355	1.01923	0.0631422	0.00825688	0.997023	0.990251	0.984893	0.970754	0.909631	0.865964	0.864322	0.658914	0.553557	0.998504	0.985102	0.926955
Rothia	153	100	0.704874	0.483012	1.02864	0.0697509	0.0087156	0.997243	0.991269	0.986374	0.972855	0.918375	0.877656	0.873068	0.683475	0.57926	0.998585	0.985903	0.930662
Aggregatibacter	138	96	0.702189	0.422169	1.16794	0.173216	0.0183486	0.99853	0.996664	0.994799	0.985361	0.967324	0.94989	0.928153	0.850331	0.784392	0.999098	0.990972	0.954682
Delftia	38	20	0.700751	0.221663	2.21531	0.544822	0.0357798	0.999295	0.99902	0.998684	0.992931	0.9902	0.986876	0.964234	0.950958	0.935197	0.99921	0.992089	0.960108
TM7G6	146	89	0.695584	0.475783	1.01693	0.0610213	0.00779817	0.997128	0.990466	0.984562	0.971759	0.911469	0.863389	0.868489	0.663968	0.548112	0.998434	0.984424	0.923835
Cardiobacterium	130	89	0.674812	0.422135	1.07873	0.100318	0.0123853	0.998118	0.994835	0.991149	0.981324	0.950222	0.91734	0.909781	0.785572	0.680499	0.99877	0.987724	0.93918
Tannerella	133	85	0.66622	0.361524	1.22772	0.192856	0.0192661	0.998774	0.997416	0.995755	0.987764	0.974522	0.958757	0.939369	0.880108	0.816899	0.999071	0.990704	0.953386
Pseudomonas	96	54	0.653236	0.277218	1.53928	0.330208	0.0270642	0.999125	0.998543	0.997793	0.991242	0.985486	0.978171	0.955988	0.928731	0.895835	0.999174	0.991726	0.958341
Agrobacterium	41	22	0.60948	0.211531	1.75609	0.359108	0.0284404	0.999217	0.998792	0.998211	0.992153	0.987938	0.982232	0.960423	0.94019	0.913864	0.999137	0.99136	0.95656
Lautropia	136	97	0.596039	0.365713	0.971422	0.0378656	0.0059633	0.997643	0.99144	0.980313	0.976717	0.919855	0.831498	0.889515	0.687765	0.486403	0.997546	0.97578	0.885479
Bergeyella	141	94	0.577899	0.391691	0.85263	0.00572029	0.00366972	0.994336	0.960377	0.88162	0.945646	0.706053	0.424636	0.769532	0.31553	0.124069	0.990157	0.908835	0.656742
Flavitalea	24	8	0.564721	0.0593414	5.37416	0.619122	0.0385321	0.999406	0.999285	0.999124	0.99404	0.992831	0.991232	0.969705	0.963738	0.955941	0.99908	0.990788	0.953795
Atopobium	131	80	0.563731	0.295017	1.0772	0.0827626	0.0110092	0.99857	0.996314	0.992297	0.985755	0.964012	0.927361	0.929977	0.837159	0.710159	0.998449	0.98457	0.924508
Sneathia	53	29	0.549389	0.133507	2.26077	0.406637	0.0293578	0.999307	0.99903	0.998643	0.993046	0.9903	0.986475	0.964798	0.95144	0.933326	0.999101	0.991001	0.95482
Enterobacter	13	9	0.541381	0.015276	19.1866	0.736047	0.0426605	0.999448	0.999382	0.999297	0.994454	0.993802	0.992949	0.971764	0.968525	0.964321	0.99904	0.990392	0.951883
Variovorax	37	18	0.521806	0.15634	1.7416	0.290166	0.0256881	0.99923	0.998811	0.998183	0.992288	0.988127	0.981962	0.961082	0.94108	0.912646	0.999047	0.990469	0.952255
ErysipelotrichaceaeG1	34	25	0.508162	0.169871	1.52015	0.225952	0.0215596	0.999167	0.998612	0.997739	0.991659	0.986173	0.977642	0.958013	0.931919	0.893526	0.99898	0.989804	0.949059
VeillonellaceaeG1	77	49	0.502507	0.204805	1.23295	0.13292	0.0142202	0.998987	0.997982	0.996216	0.989869	0.980001	0.963085	0.949372	0.903889	0.833529	0.998755	0.987578	0.938492
Abiotrophia	135	90	0.443347	0.27616	0.711749	0.000757632	0.00137615	0.994104	0.943159	0.70987	0.943534	0.621836	0.195151	0.762296	0.239881	0.0444653	0.954806	0.676758	0.286638
Anaeroglobus	43	33	0.333389	0.112359	0.989227	0.0477617	0.00642202	0.998966	0.997786	0.995149	0.989665	0.978099	0.953115	0.948395	0.895521	0.795981	0.998109	0.981243	0.909421
Stenotrophomonas	29	21	0.31066	0.0623498	1.54787	0.153645	0.0174312	0.999256	0.998857	0.998175	0.992545	0.988581	0.981881	0.962339	0.943233	0.912283	0.998858	0.988599	0.943315
Sphingomonas	12	10	0.249622	0.0392611	1.5871	0.141419	0.0155963	0.999287	0.998947	0.998369	0.992856	0.989472	0.983779	0.963862	0.947472	0.920882	0.99886	0.988618	0.943404
Brevundimonas	22	11	0.194043	0.0216356	1.74032	0.142938	0.016055	0.999325	0.999055	0.998609	0.99323	0.990544	0.986141	0.965703	0.952617	0.931767	0.998891	0.988924	0.944861
TM7G5	53	39	0.192652	0.0720087	0.515421	0.00103821	0.00183486	0.998298	0.993572	0.973023	0.983089	0.938712	0.781391	0.917743	0.746163	0.406877	0.986963	0.882388	0.590144
Corynebacterium	137	91	0.179788	0.10824	0.298629	3.40047e-11	0.000458716	0.955756	0.140649	0.00087092	0.681604	0.0159605	8.63751e-05	0.291207	0.00310315	1.65782e-05	3.26868e-05	3.23933e-06	6.21691e-07
Acinetobacter	24	21	0.139235	0.0298691	0.64905	0.0120622	0.00458716	0.999058	0.998089	0.995721	0.990578	0.981044	0.958433	0.95278	0.908531	0.815675	0.997646	0.976743	0.889627
Erythromicrobium	15	6	0.123309	0.0121553	1.25089	0.0766283	0.0105505	0.999308	0.998999	0.998459	0.993061	0.98999	0.984663	0.96487	0.949952	0.924933	0.998795	0.987976	0.940369
Porphyrobacter	10	8	0.110666	0.00495172	2.47326	0.164927	0.0178899	0.999385	0.99922	0.998965	0.993829	0.992184	0.989653	0.968658	0.96057	0.94834	0.998951	0.989511	0.947657
Desulfovibrio	10	5	0.0632778	0.00169192	2.36659	0.135236	0.0146789	0.999397	0.999251	0.999027	0.99395	0.992493	0.990263	0.969259	0.962081	0.951262	0.998949	0.989493	0.947571
Paenibacillus	7	6	0.0508905	0.00236507	1.09504	0.0571737	0.00688073	0.999351	0.999122	0.998737	0.99349	0.991211	0.987397	0.966986	0.955838	0.937642	0.998844	0.988455	0.942635

## Sheet: Table S3
Table S3. Is the strength of association of periodontitis presence with oral taxa's counts the same in perinatally exposed, infected (PHIV) youth compared with perinatally exposed, uninfected (PHEU) youth?
OR=Odds ratio estimating the association with each 10-fold increase in species' counts, adjusted for age, sex, indicator of a dental visit in the previous year, race (white or other), ethnicity (Hispanic or not), and the total number of sequencing reads. B-H is the Benjamini-Hochberg false discovery threshold.
	HIV-			HIV+			Significance of difference between PHIV and PHEU OR
Species Level	OR	95% lower	95% upper	OR	95% lower	95% upper	p-value	B-H threshold
VeillonellaceaeG1 (unidentified species)	3.03013	1.40506	6.53473	0.666267	0.345834	1.2836	0.00333269	0.000147493
Rothia aeria	0.670923	0.443063	1.01597	1.35291	0.970925	1.88518	0.00809929	0.000294985
Megasphaera sp oral taxon 123	3.90031	1.47878	10.2871	0.746334	0.334498	1.66522	0.010035	0.000442478
Treponema sp oral taxon 262	4.54146	1.22662	16.8144	0.495863	0.153174	1.60524	0.0130757	0.000589971
Catonella sp oral taxon 451	3.45207	0.954909	12.4795	0.366767	0.104355	1.28904	0.013708	0.000737463
Treponema sp oral taxon 237	5.24757	1.62419	16.9543	0.979034	0.516299	1.8565	0.0138357	0.000884956
Fretibacterium fastidiosum	2.33683	1.22557	4.45571	0.886327	0.56145	1.39919	0.0153857	0.00103245
Prevotella micans	2.81719	1.34817	5.88692	0.888008	0.470952	1.67439	0.0184065	0.00117994
BacteroidetesG5 sp oral taxon 511	2.44784	1.26613	4.73247	0.930842	0.58063	1.49229	0.0197197	0.00132743
Prevotella veroralis	4.61377	1.06557	19.977	0.434113	0.110215	1.70987	0.0216416	0.00147493
TM7G3 (unidentified species)	3.67027	1.14845	11.7297	0.751463	0.36079	1.56517	0.0229741	0.00162242
RuminococcaceaeG2 sp oral taxon 085	2.3803	0.963921	5.87791	0.560999	0.236797	1.32907	0.0235646	0.00176991
Leptotrichia sp oral taxon 225	0.780959	0.463863	1.31482	1.65702	1.04985	2.61534	0.031316	0.0019174
Actinomyces sp oral taxon 525	1.43827	0.46134	4.48394	0.202929	0.0514693	0.80009	0.0316684	0.0020649
Lautropia mirabilis	0.73577	0.465773	1.16228	1.36819	0.961674	1.94654	0.0324011	0.00221239
Oribacterium asaccharolyticum	1.4473	0.421697	4.96723	0.166852	0.0351127	0.792868	0.0325318	0.00235988
Parvimonas (unidentified species)	1.49964	0.960323	2.34182	0.830206	0.603021	1.14298	0.0327761	0.00250737
Treponema (unidentified species)	1.77668	1.05702	2.98631	0.906195	0.642273	1.27857	0.0328519	0.00265487
VeillonellaceaeG1 sp oral taxon 155	2.72154	1.35966	5.44751	1.01755	0.559385	1.85098	0.0341296	0.00280236
Streptococcus sanguinis	0.571967	0.321649	1.01709	1.18995	0.767445	1.84505	0.038958	0.00294985
VeillonellaceaeG1 sp oral taxon 150	3.15113	1.44008	6.89522	1.1637	0.651772	2.07771	0.044223	0.00309735
Treponema maltophilum	2.2644	1.05818	4.84556	0.892611	0.536012	1.48645	0.0451091	0.00324484
Lautropia (unidentified species)	0.784799	0.393367	1.56574	2.24502	1.03801	4.85559	0.046021	0.00339233
Selenomonas sp oral taxon 137	2.00906	0.756418	5.33612	0.360765	0.090371	1.44019	0.0460527	0.00353982
LachnospiraceaeG3 (unidentified species)	0.481112	0.183188	1.26356	1.43643	0.814731	2.53254	0.0553053	0.00368732
Prevotella nigrescens	2.08677	1.08324	4.02001	0.940184	0.57354	1.54121	0.0564535	0.00383481
Alloprevotella tannerae	1.89689	0.88367	4.07187	0.726216	0.379995	1.38788	0.0588567	0.0039823
Porphyromonas (unidentified species)	1.5132	0.942054	2.43062	0.871563	0.627614	1.21033	0.0591493	0.00412979
Acinetobacter (unidentified species)	0.225452	0.0180406	2.81746	3.23635	1.04899	9.98475	0.0595456	0.00427729
PeptostreptococcaceaeXIG8 (unidentified species)	0.595929	0.178313	1.99162	2.2472	0.766979	6.58417	0.0604042	0.00442478
Stomatobaculum (unidentified species)	1.50313	0.661057	3.41788	0.0887695	0.00508792	1.54877	0.0620869	0.00457227
Tannerella forsythia	1.96592	1.14984	3.36119	1.04456	0.707306	1.54262	0.0625811	0.00471976
Haemophilus haemolyticus	4.09419	0.962487	17.4157	0.939186	0.530585	1.66245	0.063686	0.00486726
Prevotella melaninogenica	1.23045	0.736237	2.05641	0.641013	0.403553	1.0182	0.0644265	0.00501475
TM7G1 sp oral taxon 346	1.76712	1.11992	2.78833	1.04549	0.756565	1.44474	0.0647464	0.00516224
Actinomyces naeslundii	0.717146	0.411077	1.2511	1.39794	0.886275	2.20499	0.064985	0.00530973
Bifidobacterium dentium	2.84344	1.1485	7.03976	0.980663	0.484251	1.98595	0.0700693	0.00545723
TM7G1 sp oral taxon 349	2.04997	1.26207	3.32975	1.17109	0.807432	1.69855	0.0708981	0.00560472
Prevotella sp oral taxon 301	2.83231	1.16703	6.87387	1.02164	0.510818	2.04327	0.074697	0.00575221
Capnocytophaga sp oral taxon 335	4.52582	1.02387	20.0055	0.807752	0.236489	2.75895	0.078816	0.00589971
Johnsonella sp oral taxon 166	2.07715	1.01033	4.27043	0.916047	0.512418	1.63761	0.0816644	0.0060472
Helicobacter (unidentified species)	4.62239	0.392887	54.3834	0.236793	0.0250188	2.24115	0.0819229	0.00619469
Rothia dentocariosa	0.65836	0.422749	1.02528	1.09493	0.745929	1.60721	0.0820054	0.00634218
Gemella morbillorum	1.40816	0.853585	2.32303	0.83453	0.596615	1.16732	0.0868774	0.00648968
Prevotella oralis	2.58673	1.12544	5.9454	0.987685	0.472239	2.06574	0.0890282	0.00663717
Cryptobacterium curtum	4.19764	1.18569	14.8607	1.10385	0.449839	2.70873	0.0896495	0.00678466
Corynebacterium matruchotii	0.607386	0.34278	1.07625	1.1646	0.702659	1.93024	0.0897338	0.00693215
Leptotrichia buccalis	1.74238	1.06096	2.86146	1.01507	0.690202	1.49284	0.0909669	0.00707965
LachnospiraceaeG10 (unidentified species)	0.364488	0.0895246	1.48397	1.52583	0.347868	6.69263	0.0921638	0.00722714
Streptococcus oralis	0.81015	0.374266	1.75368	0.243044	0.0756548	0.780789	0.0921923	0.00737463
Neisseria elongata	0.819352	0.499719	1.34343	1.43778	0.948189	2.18016	0.0923721	0.00752212
Aggregatibacter sp oral taxon 458	1.20403	0.804407	1.80217	0.77104	0.550558	1.07982	0.0981655	0.00766962
Olsenella uli	21.8267	1.58483	300.602	1.961	0.579255	6.63875	0.100883	0.00781711
Treponema socranskii	1.70448	1.09175	2.66109	1.08913	0.773493	1.53357	0.113812	0.0079646
Leptotrichia goodfellowii	0.648905	0.386546	1.08933	1.09522	0.737259	1.62699	0.116332	0.00811209
Prevotella sp oral taxon 300	3.35504	1.01183	11.1247	0.911586	0.293224	2.83397	0.120546	0.00825959
Cardiobacterium hominis	0.740351	0.447359	1.22523	1.24021	0.805831	1.90873	0.123235	0.00840708
PeptostreptococcaceaeXIG7 sp oral taxon 081	2.41854	0.706357	8.28098	0.574735	0.144673	2.28322	0.12386	0.00855457
Prevotella oris	1.88443	1.07738	3.29604	1.09512	0.722847	1.65912	0.12632	0.00870206
Treponema sp oral taxon 234	5.92385	0.623586	56.2746	0.945148	0.414897	2.15307	0.133821	0.00884956
TM7G2 (unidentified species)	0.361005	0.0794531	1.64027	1.2975	0.374965	4.48977	0.135168	0.00899705
TM7G6 sp oral taxon 870	1.74179	0.576944	5.25844	0.538354	0.180264	1.60778	0.136213	0.00914454
Prevotella saccharolytica	1.98987	0.894712	4.42556	0.94594	0.521605	1.71548	0.137922	0.00929204
Selenomonas (unidentified species)	1.43639	0.897469	2.29894	0.912683	0.626193	1.33025	0.139189	0.00943953
Actinomyces sp oral taxon 178	1.27431	0.631867	2.56994	0.636419	0.350894	1.15428	0.140304	0.00958702
Granulicatella adiacens	0.629077	0.339083	1.16708	1.12684	0.660487	1.92248	0.146214	0.00973451
Cardiobacterium (unidentified species)	0.680622	0.378798	1.22294	1.14855	0.766921	1.7201	0.148692	0.00988201
Treponema sp oral taxon 270	2.37963	0.537241	10.5402	0.578996	0.168753	1.98655	0.150679	0.0100295
Treponema parvum	2.72011	0.646533	11.4441	0.675557	0.191212	2.38676	0.151193	0.010177
TM7G2 sp oral taxon 350	1.59632	0.836442	3.0465	0.844645	0.473215	1.50761	0.151856	0.0103245
Prevotella (unidentified species)	1.37336	0.888725	2.12227	0.91966	0.645852	1.30955	0.158248	0.010472
Streptococcus (unidentified species)	0.191771	0.0543649	0.67647	0.447656	0.171289	1.16993	0.158326	0.0106195
Fusobacterium nucleatum subsp vincentii	1.20437	0.78547	1.84667	0.813051	0.58298	1.13392	0.159048	0.010767
Campylobacter sp oral taxon 044	0.00755962	1.04657e-05	5.46049	0.887777	0.385186	2.04615	0.159333	0.0109145
Aggregatibacter (unidentified species)	1.24922	0.856527	1.82195	0.867502	0.617595	1.21853	0.160115	0.0110619
Treponema sp oral taxon 251	1.46577	0.352283	6.09872	0.199401	0.0178545	2.22692	0.16328	0.0112094
Treponema lecithinolyticum	1.78013	0.947976	3.34276	1.0349	0.671872	1.59408	0.16414	0.0113569
PeptostreptococcaceaeXIG4 sp oral taxon 369	1.78801	0.922613	3.46513	1.01744	0.645238	1.60435	0.164753	0.0115044
BacteroidetesG3 (unidentified species)	1.69676	0.596824	4.82386	0.675287	0.307626	1.48236	0.165091	0.0116519
Fretibacterium sp oral taxon 360	1.54763	0.750869	3.18984	0.836493	0.513532	1.36256	0.16514	0.0117994
Solobacterium moorei	1.84744	1.04272	3.27319	1.08584	0.658979	1.78922	0.165195	0.0119469
Atopobium parvulum	1.51623	0.90634	2.53651	0.953721	0.63163	1.44006	0.166569	0.0120944
ErysipelotrichaceaeG1 sp oral taxon 905	3.92542	1.3678	11.2655	1.6493	0.835408	3.25612	0.171831	0.0122419
Veillonella sp oral taxon 780	1.05612	0.53353	2.0906	0.586229	0.34246	1.00352	0.181521	0.0123894
Campylobacter concisus	0.647056	0.364716	1.14797	0.381751	0.224872	0.648075	0.184326	0.0125369
Flavitalea (unidentified species)	0.378613	0.0502622	2.852	1.66994	0.698555	3.99211	0.185431	0.0126844
GN02G1 sp oral taxon 871	0.526372	0.102282	2.70885	1.87557	0.702548	5.00713	0.191851	0.0128319
Desulfobulbus (unidentified species)	0.0273887	0.000145664	5.1498	0.921024	0.447429	1.89591	0.192789	0.0129794
TM7G1 (unidentified species)	1.28443	0.816336	2.02095	0.855062	0.562874	1.29892	0.194299	0.0131268
Mogibacterium timidum	1.75253	0.831366	3.69436	0.94749	0.532001	1.68747	0.19815	0.0132743
Variovorax paradoxus	0.133289	0.0156556	1.13479	0.596081	0.249934	1.42162	0.200761	0.0134218
Lactobacillus salivarius	0.0407883	0.000280831	5.92416	1.08924	0.517085	2.29447	0.200988	0.0135693
Mycoplasma faucium	1.70053	0.622279	4.64713	0.771812	0.388604	1.53291	0.202815	0.0137168
Fusobacterium periodonticum	0.952069	0.584088	1.55188	0.633171	0.422172	0.949624	0.205351	0.0138643
SR1G1 sp oral taxon 875	1.42508	0.552374	3.67659	0.668328	0.332304	1.34414	0.206282	0.0140118
Filifactor (unidentified species)	8.90913	0.480201	165.29	1.24424	0.418116	3.70262	0.212522	0.0141593
PeptostreptococcaceaeXIG1 (unidentified species)	2.12707	0.659327	6.86219	0.651373	0.1521	2.78952	0.214731	0.0143068
Pseudomonas (unidentified species)	0.462076	0.241138	0.885445	0.749938	0.491029	1.14536	0.21676	0.0144543
Oribacterium sinus	0.405669	0.156608	1.05082	0.841157	0.432246	1.6369	0.216951	0.0146018
Olsenella sp oral taxon 807	1.97042	0.916284	4.23727	1.02793	0.512103	2.06333	0.218849	0.0147493
LachnospiraceaeG2 sp oral taxon 096	1.32092	0.707557	2.46598	0.747961	0.375381	1.49034	0.227782	0.0148968
Neisseria pharyngis	0.726678	0.453484	1.16445	1.07555	0.693778	1.6674	0.228326	0.0150442
Oribacterium sp oral taxon 078	1.90385	1.13802	3.18504	1.28573	0.87248	1.89471	0.229598	0.0151917
Porphyrobacter tepidarius	0.351852	0.0405032	3.05655	1.62843	0.45065	5.88435	0.231043	0.0153392
Campylobacter curvus	2.21201	1.11729	4.37932	1.29186	0.731704	2.28085	0.235621	0.0154867
Kingella (unidentified species)	0.560176	0.243672	1.28779	1.03155	0.58005	1.83447	0.237742	0.0156342
Campylobacter showae	0.760361	0.439709	1.31484	1.16553	0.742901	1.8286	0.238573	0.0157817
Megasphaera micronuciformis	1.34321	0.499326	3.61331	0.546846	0.173849	1.72012	0.243349	0.0159292
BacteroidetesG5 (unidentified species)	2.06644	0.957556	4.45944	1.20723	0.74648	1.95236	0.244626	0.0160767
PeptostreptococcaceaeXIG5 (unidentified species)	1.35261	0.618221	2.95939	0.757189	0.412914	1.38851	0.246096	0.0162242
TM7G5 (unidentified species)	2.26142	0.800372	6.38958	32.8669	0.395256	2732.99	0.247051	0.0163717
Corynebacterium durum	0.674206	0.403999	1.12513	1.03602	0.612909	1.75121	0.248272	0.0165192
Parascardovia (unidentified species)	0.575509	0.180967	1.83023	1.24984	0.556792	2.80555	0.24861	0.0166667
Dialister invisus	1.63875	1.03474	2.59533	1.16175	0.81158	1.66302	0.249152	0.0168142
Campylobacter (unidentified species)	1.357	0.848971	2.16904	0.964125	0.68354	1.35989	0.249311	0.0169617
Mogibacterium (unidentified species)	1.84008	1.01086	3.34951	1.18355	0.736951	1.9008	0.256024	0.0171091
Capnocytophaga sputigena	1.03081	0.594928	1.78604	1.55379	0.976288	2.4729	0.260899	0.0172566
Parvimonas sp oral taxon 110	1.49058	0.798978	2.78083	0.950124	0.59111	1.52718	0.261538	0.0174041
Aggregatibacter actinomycetemcomitans	1.11255	0.523476	2.36449	0.46965	0.126452	1.74431	0.263748	0.0175516
Haemophilus paraphrohaemolyticus	0.679304	0.275055	1.67768	1.28116	0.655625	2.50351	0.267128	0.0176991
Anaeroglobus geminatus	2.39763	1.10207	5.21618	1.38594	0.760358	2.52621	0.269608	0.0178466
Filifactor alocis	1.50864	0.799681	2.84613	0.972594	0.616387	1.53465	0.270004	0.0179941
Pseudomonas pseudoalcaligenes	0.247406	0.0647833	0.944835	0.562626	0.287762	1.10003	0.279827	0.0181416
LachnospiraceaeG8 sp oral taxon 500	1.47109	0.716458	3.02055	0.914299	0.562024	1.48738	0.280124	0.0182891
Prevotella sp oral taxon 317	1.32315	0.630167	2.7782	0.778073	0.414185	1.46166	0.28153	0.0184366
Lachnoanaerobaculum orale	0.804212	0.402066	1.60858	0.435736	0.180319	1.05295	0.281769	0.0185841
Bacillus anthracis	0.219975	0.0299236	1.61708	0.753042	0.248038	2.28624	0.29115	0.0187316
Fretibacterium (unidentified species)	1.34914	0.657723	2.76739	0.834195	0.488385	1.42486	0.291714	0.0188791
Brevundimonas (unidentified species)	0.0386824	0.000114849	13.0286	0.899746	0.407646	1.9859	0.292832	0.0190265
Treponema sp oral taxon 238	1.56761	0.264679	9.28447	0.420181	0.0774093	2.28076	0.293223	0.019174
Haemophilus sputorum	0.56727	0.23345	1.37843	1.03284	0.504708	2.11361	0.299605	0.0193215
Prevotella nanceiensis	0.581995	0.222732	1.52074	0.285066	0.110062	0.738334	0.302004	0.019469
Olsenella (unidentified species)	1.98641	0.978644	4.03194	1.25382	0.743123	2.11548	0.305229	0.0196165
Dialister (unidentified species)	1.29045	0.503665	3.30628	0.681295	0.297053	1.56256	0.315254	0.019764
Anaeroglobus (unidentified species)	0.994251	0.374928	2.6366	0.205421	0.0107366	3.93027	0.322685	0.0199115
Leptotrichia sp oral taxon 392	0.882893	0.536605	1.45265	1.20668	0.823498	1.76815	0.327412	0.020059
Treponema sp oral taxon 951	6.92231	0.333215	143.806	1.35261	0.398396	4.59233	0.331084	0.0202065
Porphyromonas endodontalis	1.21602	0.696897	2.12184	0.868865	0.589016	1.28167	0.332949	0.020354
Gemella (unidentified species)	0.740735	0.463434	1.18396	0.543822	0.354794	0.833561	0.333414	0.0205015
Prevotella oulorum	1.1518	0.513393	2.58405	0.666962	0.31307	1.42089	0.333779	0.020649
Neisseria subflava	0.785315	0.428324	1.43984	0.488027	0.227208	1.04825	0.335585	0.0207965
Neisseria (unidentified species)	0.756369	0.491168	1.16476	0.9865	0.697141	1.39596	0.341437	0.020944
Megasphaera (unidentified species)	1.15498	0.25612	5.20837	0.0876015	0.000526788	14.5676	0.342076	0.0210914
Bergeyella (unidentified species)	0.84594	0.506093	1.414	1.16303	0.765978	1.76591	0.343818	0.0212389
BacteroidetesG7 (unidentified species)	0.519638	0.0785522	3.43751	1.38937	0.632859	3.05018	0.345882	0.0213864
Haemophilus sp oral taxon 036	0.722294	0.285663	1.82631	1.19148	0.730749	1.94268	0.346034	0.0215339
Treponema denticola	1.54807	0.909601	2.63471	1.14112	0.78752	1.65348	0.352137	0.0216814
Streptococcus mutans	1.18969	0.724565	1.95339	0.889975	0.620577	1.27632	0.353325	0.0218289
Atopobium rimae	2.06567	1.24898	3.41638	1.51846	0.998034	2.31027	0.356484	0.0219764
Eikenella corrodens	1.07944	0.627802	1.85597	0.784545	0.517845	1.1886	0.357094	0.0221239
Staphylococcus (unidentified species)	0.879997	0.51734	1.49688	1.18516	0.831284	1.68968	0.359091	0.0222714
Prevotella sp oral taxon 313	0.210772	0.0290242	1.53061	0.0415219	0.0023646	0.729116	0.359602	0.0224189
Leptotrichia sp oral taxon 212	0.758103	0.427854	1.34326	1.08778	0.653519	1.81061	0.360814	0.0225664
Treponema sp oral taxon 258	2.01952	0.491999	8.28955	0.941336	0.412316	2.14912	0.362521	0.0227139
Actinomyces sp oral taxon 448	0.839418	0.436176	1.61545	1.19824	0.786374	1.82583	0.367744	0.0228614
Prevotella pleuritidis	1.36614	0.64725	2.88347	0.906382	0.547927	1.49934	0.368898	0.0230088
Veillonella parvula	0.61882	0.244505	1.56618	1.02055	0.57253	1.81917	0.370128	0.0231563
Actinobaculum sp oral taxon 183	0.872315	0.5325	1.42898	1.13862	0.827484	1.56674	0.372009	0.0233038
Aggregatibacter sp oral taxon 512	1.0625	0.269502	4.18886	0.126101	0.00135589	11.7276	0.376587	0.0234513
Veillonella atypica	0.948295	0.505127	1.78027	0.647277	0.360428	1.16242	0.384952	0.0235988
Abiotrophia defectiva	0.75221	0.489533	1.15584	0.9663	0.663813	1.40662	0.388342	0.0237463
BacteroidalesG2 sp oral taxon 274	1.16748	0.752122	1.81221	0.925598	0.686169	1.24857	0.390679	0.0238938
Tannerella sp oral taxon 286	1.26853	0.80515	1.99859	0.990229	0.689304	1.42253	0.394529	0.0240413
Selenomonas sputigena	1.75209	1.03798	2.95751	1.30062	0.832365	2.03231	0.395105	0.0241888
Selenomonas sp oral taxon 136	1.69547	0.752362	3.82081	1.05942	0.501438	2.23829	0.400657	0.0243363
Atopobium (unidentified species)	1.96632	0.921991	4.19357	1.34289	0.81195	2.22102	0.410797	0.0244838
Streptococcus intermedius	0.642822	0.420322	0.983105	0.810557	0.569293	1.15407	0.412239	0.0246313
Fusobacterium nucleatum subsp animalis	1.47701	0.954572	2.28536	1.17756	0.854783	1.62223	0.412473	0.0247788
Selenomonas artemidis	1.04525	0.528747	2.06628	0.713986	0.385172	1.3235	0.415316	0.0249263
Rothia mucilaginosa	0.717143	0.448535	1.14661	0.922953	0.625441	1.36199	0.416158	0.0250737
Dialister pneumosintes	2.08534	1.08115	4.02222	1.50706	0.936709	2.4247	0.422989	0.0252212
Porphyromonas gingivalis	0.74391	0.16576	3.33857	0.3216	0.0771903	1.33989	0.423551	0.0253687
Capnocytophaga granulosa	1.08219	0.681219	1.71918	0.851093	0.588537	1.23078	0.426444	0.0255162
Porphyromonas pasteri	0.820402	0.519494	1.29561	0.645898	0.438876	0.950576	0.432928	0.0256637
PeptostreptococcaceaeXIG9 Eubacterium brachy	1.139	0.725271	1.78875	0.915296	0.66182	1.26585	0.435777	0.0258112
Prevotella salivae	0.432111	0.153529	1.21619	0.699698	0.360663	1.35744	0.441018	0.0259587
Treponema sp oral taxon 247	1.60702	0.649239	3.97774	1.06478	0.618711	1.83245	0.445662	0.0261062
PeptostreptococcaceaeXIG9 (unidentified species)	0.695936	0.126565	3.8267	1.46821	0.609516	3.53667	0.446213	0.0262537
Bergeyella sp oral taxon 322	0.672927	0.398572	1.13613	0.88174	0.54067	1.43797	0.457331	0.0264012
Oribacterium (unidentified species)	1.77306	0.664839	4.72858	2.97469	1.14294	7.7421	0.459482	0.0265487
Prevotella intermedia	1.50142	0.678058	3.32459	1.01735	0.523828	1.97583	0.460052	0.0266962
Alloprevotella sp oral taxon 473	0.562949	0.195592	1.62027	0.324662	0.116923	0.901496	0.461426	0.0268437
Lachnoanaerobaculum saburreum	1.22808	0.736186	2.04865	0.95931	0.616918	1.49173	0.471354	0.0269912
Actinomyces sp oral taxon 175	0.558626	0.186628	1.67212	0.89642	0.453442	1.77215	0.473067	0.0271386
TM7G1 sp oral taxon 352	0.870467	0.304815	2.48582	0.53717	0.232102	1.24321	0.477077	0.0272861
Tannerella sp oral taxon 808	2.45539	1.06375	5.66762	1.64768	0.802913	3.38124	0.477609	0.0274336
Staphylococcus epidermidis	0.328384	0.00227096	47.4848	2.02014	0.849164	4.80585	0.481197	0.0275811
Mogibacterium neglectum	0.924829	0.272138	3.14293	1.5106	0.777649	2.93439	0.487538	0.0277286
Actinomyces georgiae	1.00314	0.431152	2.33398	0.668142	0.30095	1.48335	0.489554	0.0278761
BacteroidetesG3 sp oral taxon 280	0.853933	0.216487	3.36833	0.337919	0.0342289	3.33605	0.493066	0.0280236
Actinomyces sp oral taxon 180	1.24494	0.68887	2.2499	0.942703	0.544988	1.63066	0.493276	0.0281711
Prevotella sp oral taxon 472	1.18033	0.48313	2.88366	1.87025	0.707759	4.94213	0.493771	0.0283186
Alloprevotella (unidentified species)	1.48086	0.688331	3.1859	1.05858	0.583134	1.92168	0.494475	0.0284661
Stenotrophomonas maltophilia	0.394578	0.0931348	1.67169	0.709753	0.290273	1.73543	0.497185	0.0286136
Veillonella (unidentified species)	0.802549	0.488176	1.31937	0.998318	0.670054	1.4874	0.50106	0.0287611
Prevotella dentalis	1.49761	0.304025	7.37716	0.776417	0.25805	2.33607	0.502299	0.0289086
Leptotrichia sp oral taxon 417	1.05823	0.614863	1.82129	0.841389	0.566128	1.25049	0.507072	0.029056
Actinomyces oris	2.58705	0.825486	8.10777	1.56197	0.556921	4.38079	0.518666	0.0292035
RuminococcaceaeG1 sp oral taxon 075	1.30373	0.778376	2.18365	1.04636	0.666	1.64396	0.527399	0.029351
PeptostreptococcaceaeXIG2 sp oral taxon 091	1.70939	0.583791	5.00522	1.13446	0.543893	2.36626	0.532818	0.0294985
Campylobacter gracilis	1.30148	0.703067	2.40924	1.03961	0.718676	1.50387	0.536413	0.029646
Selenomonas flueggei	1.8246	0.718329	4.63461	1.23295	0.528847	2.87449	0.537367	0.0297935
Lachnoanaerobaculum (unidentified species)	1.2485	0.764529	2.03883	1.02858	0.70074	1.50979	0.539014	0.029941
Leptotrichia hongkongensis	0.982353	0.598086	1.61351	0.799007	0.517265	1.23421	0.540474	0.0300885
Corynebacterium (unidentified species)	0.400353	0.121075	1.32383	0.637727	0.248902	1.63396	0.547024	0.030236
PeptostreptococcaceaeXIG2 (unidentified species)	2.13406	0.624407	7.29369	1.30612	0.444296	3.83965	0.555804	0.0303835
LachnospiraceaeG2 (unidentified species)	1.26563	0.482391	3.32059	1.80355	0.849605	3.82861	0.566294	0.030531
Prevotella pallens	0.301947	0.0813508	1.12073	0.482839	0.182975	1.27413	0.567128	0.0306785
Abiotrophia (unidentified species)	0.772854	0.277763	2.1504	0.375792	0.0384346	3.67429	0.570022	0.030826
Stomatobaculum longum	1.19737	0.738143	1.94231	0.98593	0.619131	1.57004	0.571115	0.0309735
Kingella denitrificans	0.845388	0.464052	1.54009	0.665044	0.365514	1.21003	0.576007	0.0311209
TM7G1 sp oral taxon 488	0.908758	0.397896	2.07552	0.666724	0.317222	1.40129	0.584477	0.0312684
Gemella sanguinis	0.516061	0.272056	0.978911	0.642825	0.386818	1.06827	0.589535	0.0314159
Eikenella (unidentified species)	1.21915	0.548534	2.70962	0.901487	0.421571	1.92774	0.592368	0.0315634
Mycoplasma salivarium	0.626627	0.197917	1.98397	0.89837	0.45823	1.76127	0.595055	0.0317109
PeptostreptococcaceaeXIG6 (unidentified species)	0.997461	0.400105	2.48667	0.735959	0.356978	1.51728	0.607207	0.0318584
Kingella oralis	0.594528	0.334037	1.05816	0.718516	0.459236	1.12418	0.607241	0.0320059
Catonella morbi	0.70368	0.269638	1.8364	0.498659	0.196141	1.26777	0.609888	0.0321534
LachnospiraceaeG7 sp oral taxon 086	2.69978	0.828076	8.80213	1.83032	0.719013	4.65927	0.610217	0.0323009
Capnocytophaga sp oral taxon 326	0.803795	0.418388	1.54423	0.647703	0.379942	1.10417	0.616048	0.0324484
Sneathia (unidentified species)	0.597773	0.239454	1.49228	0.787036	0.444609	1.39319	0.617083	0.0325959
Peptococcus sp oral taxon 167	2.05472	1.06615	3.95992	1.67034	1.02414	2.72425	0.617772	0.0327434
PeptostreptococcaceaeXIG7 (unidentified species)	1.03113	0.521784	2.03767	1.30241	0.707793	2.39656	0.620009	0.0328909
Actinobaculum sp oral taxon 848	1.3069	0.530325	3.22067	1.71562	0.922132	3.19189	0.625163	0.0330383
Bulleidia extructa	0.841342	0.295019	2.39936	0.60994	0.279972	1.3288	0.626118	0.0331858
Prevotella maculosa	1.32299	0.663703	2.63717	1.04257	0.523346	2.07692	0.626621	0.0333333
TM7G5 sp oral taxon 356	1.2651	0.749052	2.13666	1.06761	0.676818	1.68403	0.629497	0.0334808
Neisseria sp oral taxon 018	0.573647	0.0991531	3.31881	0.934725	0.369524	2.36442	0.629943	0.0336283
Actinomyces (unidentified species)	0.589927	0.329717	1.0555	0.710464	0.42737	1.18108	0.633016	0.0337758
Rhodocyclus (unidentified species)	0.746924	0.348617	1.60031	0.932161	0.554054	1.5683	0.636985	0.0339233
TM7G1 sp oral taxon 347	0.638797	0.267334	1.52641	0.490626	0.244694	0.983734	0.641468	0.0340708
Neisseria bacilliformis	0.421811	0.0620317	2.86828	0.695075	0.254861	1.89566	0.6466	0.0342183
TM7G1 sp oral taxon 869	1.95574	0.176619	21.6562	1.08203	0.492214	2.37861	0.646602	0.0343658
Streptococcus sp oral taxon 058	3.22271	1.19821	8.66782	2.19591	0.579729	8.31774	0.648783	0.0345133
Neisseria mucosa	0.843856	0.18634	3.82148	1.34863	0.358106	5.07898	0.650051	0.0346608
Actinomyces sp oral taxon 414	1.67599	0.591099	4.75209	1.20414	0.441396	3.28492	0.652102	0.0348083
Scardovia wiggsiae	1.12959	0.575813	2.21596	1.36439	0.842458	2.20968	0.656019	0.0349558
Veillonella rogosae	0.653661	0.263834	1.61947	0.861599	0.372728	1.99168	0.658432	0.0351032
Alloprevotella sp oral taxon 308	0.566654	0.144562	2.22117	0.376173	0.104409	1.3553	0.662729	0.0352507
PeptostreptococcaceaeXIG7 Eubacterium yurii subsps yurii & margaretiae	0.960533	0.584459	1.57859	1.10241	0.758228	1.60284	0.663922	0.0353982
Peptostreptococcus stomatis	1.28458	0.794391	2.07724	1.12982	0.802925	1.58981	0.666673	0.0355457
Capnocytophaga sp oral taxon 338	0.843658	0.403421	1.76431	1.03863	0.572419	1.88457	0.670342	0.0356932
Prevotella denticola	1.09085	0.600831	1.9805	1.28371	0.801947	2.05487	0.672039	0.0358407
Actinomyces graevenitzii	0.326283	0.101946	1.04428	0.438386	0.201722	0.952707	0.675751	0.0359882
Capnocytophaga leadbetteri	1.16534	0.726258	1.86989	1.02492	0.695347	1.51069	0.678943	0.0361357
Capnocytophaga gingivalis	0.871691	0.513319	1.48026	1.00679	0.643064	1.57625	0.683219	0.0362832
BacteroidaceaeG1 sp oral taxon 272	0.537253	0.144248	2.00101	0.732393	0.357242	1.5015	0.685106	0.0364307
PeptostreptococcaceaeXIG1 Eubacterium infirmum	1.68754	0.930291	3.06117	1.43962	0.870494	2.38084	0.68835	0.0365782
Leptotrichia sp oral taxon 498	0.996018	0.570792	1.73803	1.15516	0.708963	1.88217	0.689218	0.0367257
Bacillus (unidentified species)	1.34838	0.77196	2.3552	1.16186	0.713388	1.89227	0.690595	0.0368732
Neisseria oralis	1.15502	0.666603	2.00132	1.32045	0.892652	1.95327	0.691764	0.0370206
Ottowia sp oral taxon 894	1.21597	0.68809	2.14883	1.05018	0.656364	1.68027	0.695316	0.0371681
Leptotrichia sp oral taxon 223	0.73871	0.241669	2.25801	0.976797	0.402217	2.37219	0.699622	0.0373156
Prevotella baroniae	1.88191	0.634254	5.58387	1.42371	0.56034	3.61738	0.699902	0.0374631
TM7G1 sp oral taxon 348	1.09442	0.698583	1.71454	0.978426	0.688123	1.3912	0.700246	0.0376106
BacteroidalesG2 (unidentified species)	1.28944	0.694162	2.39519	1.1013	0.651177	1.86257	0.701444	0.0377581
Capnocytophaga sp oral taxon 863	0.992188	0.373924	2.63272	1.25035	0.628953	2.4857	0.702491	0.0379056
Rothia (unidentified species)	0.481213	0.214059	1.08179	0.59119	0.288068	1.21328	0.707597	0.0380531
Fusobacterium (unidentified species)	1.0894	0.58357	2.03368	0.946488	0.629179	1.42382	0.711381	0.0382006
TM7G6 (unidentified species)	0.825804	0.335387	2.03333	1.03366	0.429722	2.4864	0.713267	0.0383481
Delftia acidovorans	0.428796	0.105978	1.73494	0.57337	0.237754	1.38275	0.728501	0.0384956
TM7G1 sp oral taxon 952	0.986364	0.582676	1.66973	0.879227	0.571303	1.35312	0.740493	0.0386431
NA (unidentified species)	0.897409	0.469939	1.71372	1.0261	0.649759	1.62043	0.740964	0.0387906
Cardiobacterium valvarum	0.600869	0.289338	1.24783	0.69649	0.411098	1.18001	0.74512	0.0389381
SR1G1 sp oral taxon 874	0.712145	0.351869	1.4413	0.817421	0.495749	1.34781	0.751726	0.0390855
Catonella (unidentified species)	0.899622	0.50508	1.60236	1.00872	0.642719	1.58313	0.758475	0.039233
Actinomyces timonensis	0.662917	0.13343	3.29356	0.911126	0.253269	3.27774	0.759271	0.0393805
Streptococcus anginosus	1.13605	0.764439	1.6883	1.22351	0.901286	1.66094	0.769612	0.039528
Actinomyces lingnaeNVP	0.538611	0.139261	2.08316	0.426987	0.173721	1.04949	0.775716	0.0396755
Selenomonas noxia	0.846487	0.442617	1.61887	0.94587	0.618868	1.44565	0.777077	0.039823
Fusobacterium naviforme	1.03795	0.55137	1.95392	1.16733	0.69615	1.95743	0.778594	0.0399705
TM7G3 sp oral taxon 351	1.06059	0.360575	3.11959	0.87582	0.391619	1.95869	0.778854	0.040118
Actinomyces massiliensis	0.88849	0.42389	1.86231	1.01207	0.585075	1.7507	0.780587	0.0402655
Leptotrichia sp oral taxon 215	0.80516	0.412844	1.57029	0.715506	0.423594	1.20858	0.782985	0.040413
Leptotrichia (unidentified species)	1.11511	0.729685	1.70413	1.03124	0.717655	1.48186	0.783766	0.0405605
Haemophilus parainfluenzae	0.777638	0.485237	1.24624	0.84256	0.596373	1.19037	0.786204	0.040708
Leptotrichia sp oral taxon 219	1.22587	0.607854	2.47222	1.38349	0.815001	2.34853	0.786354	0.0408555
Treponema sp oral taxon 231	1.2231	0.650054	2.30131	1.09715	0.658269	1.82864	0.791725	0.0410029
Stomatobaculum sp oral taxon 097	0.836839	0.436778	1.60333	0.746546	0.428576	1.30042	0.792144	0.0411504
Shuttleworthia satelles	2.34766	0.76018	7.25026	2.77893	1.35739	5.68921	0.803205	0.0412979
Lactococcus lactis	1.28235	0.340689	4.82675	1.0426	0.38238	2.84278	0.806031	0.0414454
Actinomyces odontolyticus	0.819492	0.278092	2.41491	0.980759	0.380558	2.52757	0.806866	0.0415929
Leptotrichia sp oral taxon 463	0.80476	0.24923	2.59856	0.99636	0.253682	3.91329	0.816125	0.0417404
Treponema sp oral taxon 268	1.37102	0.637839	2.94699	1.23024	0.614337	2.46361	0.836491	0.0418879
Capnocytophaga (unidentified species)	0.94059	0.572062	1.54653	0.88192	0.605991	1.28349	0.838469	0.0420354
Prevotella histicola	0.570952	0.214755	1.51794	0.50473	0.248815	1.02386	0.840595	0.0421829
Actinomyces gerencseriae	0.993924	0.517142	1.91028	1.07771	0.676472	1.71693	0.842643	0.0423304
Streptococcus gordonii	0.900918	0.652107	1.24466	0.939344	0.719668	1.22608	0.845029	0.0424779
Capnocytophaga sp oral taxon 332	1.01845	0.539345	1.92316	1.10035	0.680706	1.7787	0.846622	0.0426254
SR1G1 sp oral taxon 345	1.18861	0.614629	2.29862	1.09556	0.651724	1.84165	0.848665	0.0427729
Selenomonas sp oral taxon 146	1.42255	0.442189	4.57643	1.24776	0.602588	2.58371	0.849295	0.0429204
Johnsonella ignava	1.01698	0.603319	1.71427	1.08349	0.705719	1.66348	0.853743	0.0430678
Fusobacterium sp oral taxon 203	0.843414	0.55377	1.28455	0.801242	0.558464	1.14956	0.855124	0.0432153
GN02G1 sp oral taxon 872	0.924455	0.405526	2.10743	1.02209	0.480171	2.17561	0.860231	0.0433628
Prevotella sp oral taxon 475	0.987115	0.216335	4.5041	1.17119	0.360506	3.8049	0.860252	0.0435103
Granulicatella elegans	0.837227	0.549127	1.27648	0.800784	0.559935	1.14523	0.872102	0.0436578
Neisseria flavescens	0.924894	0.507302	1.68623	0.865976	0.493015	1.52108	0.875071	0.0438053
Haemophilus (unidentified species)	0.614201	0.381169	0.9897	0.643308	0.450352	0.918936	0.87699	0.0439528
Actinomyces israelii	0.452824	0.0143427	14.2964	0.590768	0.214475	1.62726	0.884458	0.0441003
Tannerella (unidentified species)	1.37133	0.889884	2.11326	1.31793	0.922296	1.88326	0.888479	0.0442478
PeptoniphilaceaeG2 (unidentified species)	1.00407	0.32153	3.1355	1.10226	0.518135	2.34491	0.88947	0.0443953
Leptotrichia shahii	1.13258	0.682629	1.8791	1.18418	0.775125	1.80909	0.894502	0.0445428
Porphyromonas catoniae	1.18428	0.691463	2.02833	1.2383	0.831565	1.84397	0.89534	0.0446903
Leptotrichia sp oral taxon 221	0.627655	0.212615	1.85288	0.688322	0.301585	1.57099	0.895373	0.0448378
GN02G1 (unidentified species)	0.666517	0.0863298	5.14591	0.580633	0.179425	1.87897	0.908343	0.0449853
Sphingomonas (unidentified species)	0.816234	0.232262	2.86847	0.909004	0.180309	4.58262	0.91729	0.0451327
Peptostreptococcus (unidentified species)	1.36519	0.0270376	68.9314	1.1285	0.427147	2.98145	0.926371	0.0452802
Peptococcus (unidentified species)	1.01729	0.485685	2.13076	1.05954	0.652239	1.72117	0.927165	0.0454277
LachnospiraceaeG2 sp oral taxon 088	1.21468	0.46547	3.16981	1.15263	0.624262	2.12822	0.927884	0.0455752
Actinomyces sp oral taxon 172	0.646785	0.19885	2.10375	0.612212	0.263211	1.42396	0.940737	0.0457227
Leptotrichia wadei	0.820723	0.524187	1.28501	0.838777	0.580926	1.21108	0.940737	0.0458702
Leptotrichia hofstadii	1.06449	0.619879	1.82799	1.0914	0.69739	1.70802	0.944458	0.0460177
Johnsonella (unidentified species)	1.43511	0.701112	2.93752	1.39007	0.724067	2.66867	0.948299	0.0461652
Lactobacillus (unidentified species)	1.11765	0.325414	3.83866	1.16596	0.531518	2.55772	0.955228	0.0463127
Ottowia (unidentified species)	0.976986	0.453939	2.10271	1.0022	0.636862	1.57713	0.955288	0.0464602
Bergeyella sp oral taxon 907	1.15298	0.674539	1.97076	1.17136	0.722694	1.89858	0.9655	0.0466077
Gemella bergeri	0.680416	0.156474	2.95875	0.70637	0.277842	1.79583	0.966319	0.0467552
Moraxella (unidentified species)	0.908296	0.433713	1.90218	0.927265	0.473024	1.81771	0.967666	0.0469027
Centipeda (unidentified species)	1.04263	0.411589	2.64119	1.02225	0.477784	2.18718	0.973914	0.0470501
Bergeyella sp oral taxon 900	1.25304	0.547642	2.86702	1.2314	0.536557	2.82605	0.976834	0.0471976
Lachnoanaerobaculum umeaense	0.972352	0.570279	1.65791	0.962636	0.617629	1.50036	0.977333	0.0473451
Actinomyces meyeri	0.52405	0.227508	1.20711	0.529816	0.263522	1.06521	0.984157	0.0474926
Prevotella sp oral taxon 314	7.78946e+22	0	Inf	1.36056	0.485876	3.80986	0.984362	0.0476401
Fretibacterium sp oral taxon 362	5.44565e-07	0	Inf	0.710101	0.246537	2.0453	0.984746	0.0477876
Treponema sp oral taxon 256	1.44349e-21	0	Inf	0.591866	0.197343	1.77511	0.985358	0.0479351
Lachnoanaerobaculum sp oral taxon 089	1.00243	0.0921375	10.9062	6.11982e-21	0	Inf	0.986096	0.0480826
Erythromicrobium (unidentified species)	1.6587e-20	0	Inf	0.390318	0.0732473	2.07992	0.986128	0.0482301
Enterobacter (unidentified species)	5.4906e-23	0	Inf	0.427128	0.0651412	2.80066	0.986504	0.0483776
Agrobacterium tumefaciens	1.53524e-24	0	Inf	0.540013	0.217768	1.33911	0.987701	0.0485251
Fusobacterium nucleatum subsp polymorphum	3.50647e-20	0	Inf	8.4954	0.490395	147.171	0.98777	0.0486726
Paenibacillus (unidentified species)	0.78354	0.236144	2.59983	3.52426e-21	0	Inf	0.988665	0.0488201
Granulicatella (unidentified species)	0.892156	0.383242	2.07687	0.885362	0.456469	1.71724	0.988756	0.0489676
PeptostreptococcaceaeXIG6 Eubacterium minutum	1.67446e-22	0	Inf	0.702551	0.173035	2.85247	0.988764	0.049115
Variovorax (unidentified species)	5.41616e-20	0	Inf	1.92468	0.50186	7.3813	0.989317	0.0492625
Mycoplasma (unidentified species)	0.170215	0.00323422	8.95832	0.165139	0.00714459	3.81699	0.990589	0.04941
Peptococcus sp oral taxon 168	1.39705	0.624782	3.12388	1.40294	0.634451	3.10227	0.994241	0.0495575
Oribacterium parvum	0.642889	0.140785	2.93573	0.646447	0.151725	2.75429	0.995902	0.049705
LachnospiraceaeG3 sp oral taxon 100	1.08805	0.648665	1.82505	1.08895	0.748523	1.5842	0.997958	0.0498525
Streptococcus sobrinus	4.94107e-23	0	Inf	1.50669e-21	0	Inf	0.999415	0.05

## Sheet: Table S4
Table S4. Is the strength of association of caries presence with oral taxa's counts the same in perinatally exposed, infected (PHIV) youth compared with perinatally exposed, uninfected (PHEU) youth?
OR=Odds ratio estimating the association with each 10-fold increase in species' counts, adjusted for age, sex, indicator of a dental visit in the previous year, race (white or other), ethnicity (Hispanic or not), and the total number of sequencing reads. B-H is the Benjamini-Hochberg false discovery threshold.
	HIV-			HIV+			Significance of difference between PHIV and PHEU OR
Species Level	OR	95% lower	95% upper	OR	95% lower	95% upper	p-value	B-H threshold
Prevotella oulorum	0.527058	0.216993	1.28018	3.97134	1.27273	12.3919	0.00618659	0.000147493
Delftia acidovorans	4.28742	1.19852	15.3372	0.837935	0.404184	1.73717	0.0276693	0.000294985
Oribacterium asaccharolyticum	0.697852	0.20983	2.32092	6.24467	1.31349	29.6889	0.0288423	0.000442478
Gemella (unidentified species)	0.675344	0.433021	1.05327	1.23283	0.829865	1.83146	0.0444864	0.000589971
Johnsonella ignava	1.58148	0.962968	2.59728	0.821031	0.541383	1.24513	0.047057	0.000737463
Prevotella sp oral taxon 301	0.951814	0.415364	2.1811	3.71114	1.28566	10.7124	0.0472917	0.000884956
Campylobacter sp oral taxon 044	0.0141076	0.000144093	1.38122	1.47597	0.565471	3.8525	0.0517683	0.00103245
Mycoplasma (unidentified species)	35.2305	0.467391	2655.57	0.422272	0.111514	1.59903	0.0546169	0.00117994
Bergeyella sp oral taxon 322	0.66278	0.403603	1.08839	1.28969	0.797023	2.08689	0.0580511	0.00132743
PeptostreptococcaceaeXIG9 (unidentified species)	5.52088	0.820272	37.1586	0.760284	0.31531	1.83322	0.0642725	0.00147493
PeptoniphilaceaeG2 (unidentified species)	3.50593	1.15371	10.6539	1.05217	0.497933	2.22333	0.0679621	0.00162242
Fusobacterium nucleatum subsp polymorphum	1.02293	0.479191	2.18366	0.00166624	1.72e-06	1.61604	0.0686159	0.00176991
Pseudomonas (unidentified species)	1.35082	0.82518	2.2113	0.768094	0.523452	1.12707	0.0716214	0.0019174
Fusobacterium sp oral taxon 203	1.49617	1.0018	2.23451	0.932156	0.666678	1.30335	0.0741626	0.0020649
Atopobium parvulum	0.971088	0.601273	1.56836	1.75206	1.12314	2.73315	0.0761784	0.00221239
Haemophilus (unidentified species)	0.652545	0.425083	1.00172	1.03592	0.745991	1.43854	0.0880765	0.00235988
BacteroidetesG7 (unidentified species)	0.068965	0.00392421	1.21201	0.904418	0.410619	1.99205	0.090039	0.00250738
Johnsonella (unidentified species)	0.687446	0.320019	1.47673	1.71155	0.818562	3.57872	0.0915739	0.00265487
Pseudomonas pseudoalcaligenes	1.61868	0.768963	3.40735	0.744244	0.432559	1.28052	0.0944376	0.00280236
Mycoplasma faucium	0.554377	0.173371	1.7727	1.79906	0.846855	3.82192	0.0954243	0.00294985
Tannerella (unidentified species)	1.40351	0.913019	2.15749	0.883618	0.624114	1.25102	0.0980249	0.00309735
Cardiobacterium (unidentified species)	1.12097	0.682275	1.84174	0.663488	0.448656	0.981191	0.102811	0.00324484
Actinomyces lingnaeNVP	0.527191	0.166458	1.66967	1.64704	0.77021	3.52206	0.102844	0.00339233
Prevotella histicola	0.464207	0.195118	1.1044	1.05379	0.627354	1.7701	0.111252	0.00353982
Capnocytophaga sp oral taxon 863	2.25589	0.838098	6.07211	0.872019	0.434273	1.75101	0.121874	0.00368732
Agrobacterium tumefaciens	2.19551	0.67134	7.18009	0.737745	0.351397	1.54887	0.123553	0.00383481
LachnospiraceaeG8 sp oral taxon 500	0.747701	0.361107	1.54818	1.48028	0.874692	2.50513	0.134444	0.0039823
Oribacterium sp oral taxon 078	1.65721	1.02329	2.68381	1.04445	0.718476	1.51832	0.136547	0.00412979
Leptotrichia goodfellowii	1.14005	0.726161	1.78986	0.733494	0.500889	1.07412	0.14154	0.00427729
Corynebacterium durum	0.904591	0.572648	1.42895	0.543104	0.325022	0.907516	0.143067	0.00442478
TM7G6 (unidentified species)	0.947987	0.409897	2.19245	2.23824	0.941466	5.32119	0.14318	0.00457227
RuminococcaceaeG1 sp oral taxon 075	1.00006	0.61535	1.62529	1.65319	1.02176	2.67485	0.147151	0.00471976
TM7G1 sp oral taxon 352	0.48994	0.181081	1.3256	1.17821	0.582123	2.38468	0.156012	0.00486726
Veillonella sp oral taxon 780	0.716748	0.37012	1.388	1.27892	0.796129	2.0545	0.161185	0.00501475
Leptotrichia shahii	1.54312	0.945291	2.51903	0.974676	0.639169	1.48629	0.163255	0.00516224
RuminococcaceaeG2 sp oral taxon 085	0.833913	0.350199	1.98576	1.96286	0.846478	4.55159	0.164548	0.00530974
Treponema sp oral taxon 262	2.77534	0.821511	9.37604	0.933038	0.357434	2.43558	0.167548	0.00545723
Filifactor alocis	1.65859	0.878582	3.1311	0.961485	0.616323	1.49995	0.168604	0.00560472
PeptostreptococcaceaeXIG7 (unidentified species)	1.41377	0.746183	2.67861	0.753909	0.409058	1.38948	0.169293	0.00575221
BacteroidaceaeG1 sp oral taxon 272	0.788566	0.268781	2.31354	2.09422	0.862817	5.08306	0.171177	0.0058997
Prevotella melaninogenica	0.722792	0.445854	1.17175	1.12731	0.742303	1.712	0.171261	0.0060472
TM7G1 (unidentified species)	1.18686	0.771923	1.82485	1.87246	1.1369	3.08393	0.171681	0.00619469
Fusobacterium (unidentified species)	1.78612	0.963398	3.31142	1.07388	0.725354	1.58986	0.172791	0.00634218
Helicobacter (unidentified species)	0.0457296	0.000119679	17.4734	3.9334	0.365226	42.3617	0.173992	0.00648968
Staphylococcus (unidentified species)	0.912087	0.563205	1.47709	0.598637	0.410172	0.873698	0.176183	0.00663717
Campylobacter concisus	0.77178	0.466348	1.27725	1.24025	0.775461	1.98361	0.177394	0.00678466
Actinomyces georgiae	1.0031	0.472379	2.13009	2.11475	0.932529	4.79576	0.184892	0.00693215
BacteroidalesG2 (unidentified species)	2.91096	1.08714	7.79442	1.36127	0.770217	2.40588	0.18638	0.00707965
Peptococcus sp oral taxon 167	1.53207	0.825003	2.84514	0.90578	0.560211	1.46452	0.187211	0.00722714
Kingella (unidentified species)	1.09521	0.594733	2.01686	0.629964	0.360999	1.09932	0.189719	0.00737463
SR1G1 sp oral taxon 875	0.526953	0.203564	1.36409	1.11642	0.594014	2.09827	0.194779	0.00752212
Neisseria oralis	0.985299	0.58192	1.6683	0.645524	0.439324	0.948508	0.196912	0.00766962
GN02G1 (unidentified species)	5.0671	0.556278	46.1559	1.07195	0.454496	2.52825	0.197405	0.00781711
Eikenella (unidentified species)	0.200496	0.0479959	0.837544	0.566468	0.27966	1.14741	0.200967	0.0079646
Alloprevotella sp oral taxon 473	0.388424	0.138172	1.09192	0.8639	0.439522	1.69803	0.202998	0.00811209
TM7G2 sp oral taxon 350	1.40843	0.722863	2.7442	3.16315	1.09895	9.1046	0.204206	0.00825959
Treponema sp oral taxon 251	0.530749	0.108922	2.5862	1.95457	0.510082	7.48966	0.218884	0.00840708
Veillonella parvula	1.2734	0.627679	2.58342	0.72272	0.410396	1.27273	0.219993	0.00855457
Actinomyces odontolyticus	0.921013	0.347564	2.4406	2.28196	0.781317	6.66484	0.22062	0.00870207
Selenomonas noxia	0.73188	0.406564	1.3175	1.14233	0.747382	1.74598	0.223024	0.00884956
Neisseria bacilliformis	0.492113	0.104621	2.31479	1.54614	0.534247	4.47459	0.22345	0.00899705
TM7G3 (unidentified species)	0.7109	0.263317	1.91928	1.50652	0.714464	3.17666	0.232608	0.00914454
TM7G1 sp oral taxon 488	1.05548	0.482031	2.31111	2.29039	0.832497	6.30141	0.234538	0.00929204
Rothia mucilaginosa	1.08375	0.70684	1.66165	0.764551	0.519726	1.1247	0.234931	0.00943953
Bacillus anthracis	1.735	0.464347	6.48272	0.661568	0.272364	1.60694	0.236389	0.00958702
Staphylococcus epidermidis	8.95858	0.0175295	4578.33	0.165234	0.0124244	2.19747	0.244801	0.00973451
Stomatobaculum (unidentified species)	1.11941	0.48444	2.58665	2.98196	0.713892	12.4558	0.245226	0.00988201
Aggregatibacter actinomycetemcomitans	0.757166	0.346738	1.65341	1.5061	0.642929	3.52813	0.246851	0.0100295
Peptococcus sp oral taxon 168	0.618896	0.273037	1.40286	1.22556	0.547012	2.74584	0.249297	0.010177
Stomatobaculum sp oral taxon 097	1.1773	0.647153	2.14175	0.746863	0.446663	1.24883	0.255085	0.0103245
Fretibacterium sp oral taxon 360	0.843186	0.412162	1.72496	1.40742	0.837019	2.36653	0.255679	0.010472
Oribacterium parvum	0.0638387	0.00402333	1.01294	0.371159	0.102666	1.34182	0.257278	0.0106195
Neisseria mucosa	1.07543	0.376787	3.06949	0.39161	0.096576	1.58795	0.261242	0.010767
Selenomonas sputigena	1.27912	0.786899	2.07923	1.89505	1.16885	3.07244	0.262548	0.0109145
Leptotrichia sp oral taxon 212	0.730496	0.439901	1.21305	1.1051	0.663726	1.83998	0.264277	0.0110619
Treponema sp oral taxon 237	1.1622	0.537021	2.51519	2.16817	0.970899	4.84186	0.270796	0.0112094
Leptotrichia sp oral taxon 225	0.952849	0.611046	1.48585	0.670721	0.428545	1.04976	0.271546	0.0113569
Veillonella (unidentified species)	0.822155	0.518938	1.30254	1.15071	0.776103	1.70613	0.275565	0.0115044
Actinobaculum sp oral taxon 848	1.92522	0.804546	4.60689	1.07264	0.582095	1.97658	0.280947	0.0116519
Variovorax paradoxus	1.38374	0.545685	3.50886	0.731989	0.352395	1.52047	0.281663	0.0117994
Neisseria flavescens	0.80673	0.458762	1.41863	0.533567	0.320719	0.887672	0.282663	0.0119469
Gemella sanguinis	1.00639	0.579134	1.74884	0.68332	0.425865	1.09642	0.285266	0.0120944
Actinomyces meyeri	1.27621	0.659758	2.46866	0.806223	0.472602	1.37535	0.286314	0.0122419
Lautropia mirabilis	0.962993	0.633273	1.46439	0.724354	0.516464	1.01593	0.293762	0.0123894
Treponema sp oral taxon 951	0.881276	0.183056	4.24268	3.30853	0.474982	23.0459	0.301766	0.0125369
Leptotrichia sp oral taxon 417	0.852348	0.513103	1.41589	1.1945	0.814694	1.75137	0.302639	0.0126844
Treponema sp oral taxon 238	0.395601	0.037839	4.13595	1.63743	0.422896	6.34003	0.305011	0.0128319
NA (unidentified species)	3.06854	1.37332	6.85634	1.80149	0.971238	3.34147	0.305052	0.0129794
Actinomyces sp oral taxon 172	1.77082	0.620282	5.05544	0.920506	0.462325	1.83276	0.30633	0.0131268
Brevundimonas (unidentified species)	0.57518	0.210034	1.57514	1.10534	0.513794	2.37796	0.309026	0.0132743
LachnospiraceaeG7 sp oral taxon 086	0.725781	0.232296	2.26762	1.58012	0.581044	4.29704	0.312084	0.0134218
Prevotella sp oral taxon 313	0.322773	0.0872294	1.19435	0.854075	0.212846	3.42709	0.313184	0.0135693
TM7G1 sp oral taxon 952	1.39435	0.860992	2.2581	1.01109	0.672553	1.52004	0.31758	0.0137168
Treponema sp oral taxon 270	0.221978	0.018191	2.70872	0.871171	0.308962	2.45641	0.319411	0.0138643
Prevotella sp oral taxon 300	0.771485	0.283354	2.10051	1.74414	0.489319	6.21688	0.32156	0.0140118
Actinomyces graevenitzii	0.694415	0.300502	1.60469	1.17252	0.622725	2.20772	0.32307	0.0141593
Megasphaera (unidentified species)	0.537371	0.120338	2.39964	1.28234	0.526092	3.12567	0.324857	0.0143068
Haemophilus haemolyticus	0.515659	0.126226	2.10657	1.09083	0.630132	1.88835	0.330992	0.0144543
TM7G1 sp oral taxon 346	1.50329	0.995491	2.27013	1.16211	0.842974	1.60206	0.332494	0.0146018
Capnocytophaga gingivalis	0.611037	0.36677	1.01799	0.84923	0.547817	1.31648	0.335035	0.0147493
Acinetobacter (unidentified species)	0.91124	0.424842	1.95451	0.490711	0.177579	1.356	0.336617	0.0148968
PeptostreptococcaceaeXIG8 (unidentified species)	1.80447	0.560762	5.8066	0.957598	0.352133	2.60412	0.336951	0.0150442
Lachnoanaerobaculum (unidentified species)	1.01295	0.637288	1.61005	1.36384	0.917726	2.02682	0.337266	0.0151917
Corynebacterium (unidentified species)	1.31386	0.634333	2.72134	0.773416	0.339906	1.75982	0.341855	0.0153392
Neisseria pharyngis	0.900483	0.604979	1.34033	1.20534	0.750417	1.93607	0.350869	0.0154867
Dialister invisus	1.4038	0.91258	2.15944	1.08197	0.764235	1.5318	0.357686	0.0156342
BacteroidetesG5 sp oral taxon 511	1.39209	0.793239	2.44305	0.990356	0.629512	1.55804	0.358	0.0157817
Leptotrichia sp oral taxon 221	1.17791	0.454847	3.05041	0.673327	0.327965	1.38237	0.363239	0.0159292
Haemophilus paraphrohaemolyticus	0.797728	0.401689	1.58423	1.25701	0.6009	2.6295	0.373717	0.0160767
Shuttleworthia satelles	2.25445	0.686891	7.39935	1.22224	0.624246	2.39307	0.37713	0.0162242
Streptococcus anginosus	1.41479	0.961612	2.08153	1.13413	0.828572	1.55236	0.379507	0.0163717
Ottowia (unidentified species)	0.850358	0.421118	1.71712	1.24406	0.771327	2.00654	0.380137	0.0165192
GN02G1 sp oral taxon 871	1.82126	0.504126	6.57964	0.885876	0.319219	2.45843	0.387195	0.0166667
Actinomyces (unidentified species)	0.902034	0.529356	1.53709	1.23311	0.761574	1.99662	0.389543	0.0168142
Anaeroglobus (unidentified species)	2.14895	0.698601	6.61036	0.918097	0.194291	4.33835	0.389782	0.0169617
Tannerella forsythia	1.46404	0.881579	2.43132	1.10154	0.738425	1.64321	0.391005	0.0171091
Bacillus (unidentified species)	0.879061	0.506349	1.52612	1.21634	0.729814	2.02719	0.391711	0.0172566
Lachnoanaerobaculum orale	0.939589	0.501805	1.7593	1.45655	0.656404	3.23205	0.3954	0.0174041
Streptococcus sp oral taxon 058	1.25888	0.577781	2.74287	0.652769	0.176198	2.41833	0.398617	0.0175516
PeptostreptococcaceaeXIG7 sp oral taxon 081	1.53469	0.437596	5.38229	0.779489	0.283712	2.14162	0.404379	0.0176991
Megasphaera sp oral taxon 123	1.49737	0.653248	3.43227	0.948393	0.47234	1.90424	0.40879	0.0178466
Catonella sp oral taxon 451	0.564369	0.156409	2.0364	1.06344	0.455111	2.48489	0.415949	0.0179941
Bergeyella sp oral taxon 907	1.23552	0.751289	2.03186	0.931276	0.579068	1.49771	0.419221	0.0181416
PeptostreptococcaceaeXIG6 Eubacterium minutum	0.573587	0.110233	2.98462	1.3862	0.33474	5.74047	0.427025	0.0182891
Treponema sp oral taxon 231	1.08369	0.593466	1.97884	0.790698	0.477797	1.30851	0.42772	0.0184366
Bergeyella (unidentified species)	0.762401	0.478609	1.21447	0.976253	0.648096	1.47057	0.433271	0.0185841
Variovorax (unidentified species)	0.110364	0.00134124	9.08126	0.68039	0.187507	2.46887	0.438134	0.0187316
Actinomyces sp oral taxon 414	2.05418	0.546001	7.7283	1.05818	0.377853	2.96344	0.438406	0.0188791
LachnospiraceaeG3 sp oral taxon 100	1.06569	0.662886	1.71326	0.843917	0.586985	1.21331	0.440064	0.0190265
Mogibacterium timidum	0.910824	0.446497	1.85802	1.30814	0.72373	2.36444	0.440632	0.019174
Flavitalea (unidentified species)	0.648631	0.212268	1.98203	1.11967	0.468341	2.67679	0.449471	0.0193215
Aggregatibacter sp oral taxon 512	0.48547	0.107207	2.19838	0.934984	0.425622	2.05392	0.45055	0.019469
Granulicatella elegans	0.717597	0.485432	1.0608	0.87319	0.618195	1.23337	0.450664	0.0196165
Actinomyces massiliensis	1.38798	0.705756	2.72968	1.00976	0.594188	1.71597	0.465606	0.019764
Parvimonas (unidentified species)	1.24218	0.834467	1.84911	1.0327	0.762092	1.39939	0.466801	0.0199115
Paenibacillus (unidentified species)	1.15335	0.408754	3.25433	2.63639	0.358261	19.4007	0.470906	0.020059
Gemella bergeri	2.4966	0.590731	10.5513	1.34908	0.556462	3.27071	0.474441	0.0202065
Moraxella (unidentified species)	0.662347	0.293382	1.49533	0.957538	0.52105	1.75968	0.477811	0.020354
Haemophilus sputorum	0.860417	0.412086	1.79651	0.602233	0.306515	1.18325	0.480615	0.0205015
Oribacterium (unidentified species)	0.725874	0.284309	1.85324	1.15185	0.483405	2.74462	0.480936	0.020649
PeptostreptococcaceaeXIG5 (unidentified species)	1.02459	0.478104	2.19572	1.44596	0.774794	2.69853	0.488143	0.0207965
Campylobacter showae	1.22214	0.780153	1.91453	0.977555	0.625936	1.52669	0.489022	0.020944
Peptostreptococcus (unidentified species)	2.44824	0.0626391	95.6895	0.64547	0.243664	1.70987	0.490683	0.0210914
SR1G1 sp oral taxon 874	0.878728	0.494039	1.56296	1.13609	0.709922	1.8181	0.492089	0.0212389
Prevotella oralis	1.0231	0.460013	2.27543	1.52599	0.671965	3.46541	0.492551	0.0213864
Selenomonas artemidis	1.70671	0.898142	3.2432	1.25925	0.69973	2.26617	0.492603	0.0215339
Abiotrophia (unidentified species)	0.749526	0.30504	1.84169	1.58117	0.207109	12.0714	0.508239	0.0216814
LachnospiraceaeG3 (unidentified species)	1.00599	0.524275	1.93033	0.755099	0.431349	1.32184	0.50988	0.0218289
Neisseria elongata	0.782887	0.49825	1.23013	0.637453	0.425712	0.954511	0.510422	0.0219764
Prevotella veroralis	1.40337	0.494721	3.98092	2.52556	0.611893	10.4242	0.514697	0.0221239
Stomatobaculum longum	1.23154	0.774169	1.95912	1.53412	0.953921	2.46722	0.516612	0.0222714
PeptostreptococcaceaeXIG2 sp oral taxon 091	0.99547	0.344918	2.87303	1.5407	0.663421	3.57805	0.524015	0.0224189
Parascardovia (unidentified species)	1.12751	0.388638	3.27113	0.757655	0.347486	1.65198	0.524413	0.0225664
Campylobacter (unidentified species)	0.986974	0.649486	1.49983	1.17326	0.842394	1.63409	0.524981	0.0227139
Treponema (unidentified species)	1.18787	0.728397	1.93718	0.982336	0.705951	1.36693	0.525411	0.0228614
Leptotrichia hofstadii	0.734695	0.440375	1.22572	0.912419	0.58843	1.4148	0.528702	0.0230089
Lactococcus lactis	1.42186	0.411656	4.91111	0.863323	0.329973	2.25875	0.531401	0.0231563
Alloprevotella tannerae	0.816044	0.388187	1.71548	1.10091	0.605602	2.00133	0.534574	0.0233038
Treponema sp oral taxon 268	1.46542	0.679874	3.1586	2.09789	0.902631	4.87593	0.536637	0.0234513
Lautropia (unidentified species)	0.657333	0.345807	1.2495	0.8759	0.448228	1.71163	0.538778	0.0235988
Lachnoanaerobaculum umeaense	1.04149	0.63733	1.70196	0.85132	0.556212	1.303	0.542157	0.0237463
Mycoplasma salivarium	1.10159	0.408632	2.96966	0.765777	0.403815	1.45219	0.542958	0.0238938
Desulfobulbus (unidentified species)	1.4421	0.280181	7.42252	0.834046	0.429051	1.62133	0.546078	0.0240413
VeillonellaceaeG1 (unidentified species)	1.48587	0.766629	2.87989	2.04372	0.906729	4.60644	0.550722	0.0241888
Anaeroglobus geminatus	1.13058	0.547895	2.33295	0.851571	0.46733	1.55174	0.551753	0.0243363
Prevotella baroniae	3.23793	0.495974	21.1386	1.68422	0.55529	5.10831	0.555091	0.0244838
Atopobium rimae	1.4247	0.889662	2.28151	1.17886	0.776298	1.79019	0.555101	0.0246313
Capnocytophaga leadbetteri	1.00077	0.646358	1.54951	0.845707	0.579079	1.2351	0.564354	0.0247788
Neisseria subflava	1.32163	0.797126	2.19126	1.08399	0.680628	1.72639	0.566243	0.0249263
Streptococcus oralis	0.83861	0.425448	1.653	1.12549	0.533453	2.37457	0.56662	0.0250737
Treponema maltophilum	1.09435	0.529543	2.26157	1.41751	0.82355	2.43986	0.573261	0.0252212
Streptococcus sanguinis	0.862324	0.513631	1.44774	1.03713	0.680279	1.58118	0.573834	0.0253687
Fusobacterium nucleatum subsp vincentii	1.0208	0.681978	1.52797	0.882296	0.651833	1.19424	0.574974	0.0255162
Treponema sp oral taxon 258	3.6516	0.73656	18.1033	2.08745	0.670838	6.49553	0.576987	0.0256637
Actinomyces sp oral taxon 525	0.736253	0.241723	2.24252	1.11282	0.423425	2.92464	0.582354	0.0258112
Prevotella micans	1.09115	0.561758	2.11945	0.853985	0.474638	1.53652	0.583095	0.0259587
Atopobium (unidentified species)	1.08216	0.520403	2.25031	0.846279	0.51376	1.39401	0.58717	0.0261062
PeptostreptococcaceaeXIG7 Eubacterium yurii subsps yurii & margaretiae	0.961451	0.606542	1.52403	0.818284	0.570025	1.17467	0.588872	0.0262537
Abiotrophia defectiva	0.896376	0.601074	1.33676	0.773345	0.53241	1.12331	0.596443	0.0264012
TM7G6 sp oral taxon 870	1.6413	0.538039	5.00684	2.49868	0.79566	7.84685	0.604277	0.0265487
Granulicatella (unidentified species)	1.39709	0.658386	2.96461	1.07969	0.56872	2.04975	0.605096	0.0266962
Veillonella rogosae	0.55748	0.248775	1.24926	0.745203	0.340999	1.62853	0.609716	0.0268437
Prevotella salivae	0.932479	0.408413	2.12901	1.21279	0.664411	2.2138	0.612546	0.0269911
Porphyromonas catoniae	0.965374	0.588206	1.58439	1.13606	0.758855	1.70076	0.615821	0.0271386
Solobacterium moorei	1.12123	0.660919	1.90213	1.3479	0.812374	2.23647	0.618239	0.0272861
Selenomonas (unidentified species)	1.13011	0.733142	1.74203	1.30603	0.897647	1.90021	0.619728	0.0274336
Capnocytophaga sp oral taxon 326	1.29894	0.730691	2.30912	1.58015	0.94013	2.65589	0.62008	0.0275811
Prevotella intermedia	1.35402	0.590725	3.10361	1.03454	0.526479	2.03288	0.621591	0.0277286
Campylobacter gracilis	1.3938	0.781489	2.48588	1.17971	0.82614	1.68461	0.628373	0.0278761
Prevotella maculosa	0.933298	0.482963	1.80355	1.178	0.585952	2.36825	0.628905	0.0280236
Neisseria (unidentified species)	0.89025	0.601016	1.31867	0.78412	0.556674	1.1045	0.629117	0.0281711
Prevotella sp oral taxon 317	1.11716	0.553719	2.25393	0.89415	0.494564	1.61658	0.630831	0.0283186
Lactobacillus (unidentified species)	1.22216	0.370053	4.03636	1.80769	0.614985	5.31353	0.635463	0.0284661
Eikenella corrodens	0.998477	0.60579	1.64571	0.856884	0.57402	1.27914	0.638443	0.0286136
TM7G1 sp oral taxon 347	0.812678	0.404333	1.63342	1.01113	0.557485	1.83394	0.640421	0.0287611
Sneathia (unidentified species)	0.708757	0.32146	1.56267	0.884415	0.532413	1.46914	0.643699	0.0289086
Peptostreptococcus stomatis	1.05315	0.675713	1.64142	0.925049	0.661629	1.29335	0.644499	0.029056
Prevotella denticola	1.47044	0.830832	2.60244	1.23489	0.754385	2.02144	0.647815	0.0292035
Selenomonas sp oral taxon 136	1.46778	0.670806	3.21162	1.90606	0.847128	4.2887	0.648365	0.029351
PeptostreptococcaceaeXIG6 (unidentified species)	0.995858	0.420781	2.35689	1.2887	0.623015	2.66565	0.652812	0.0294985
TM7G5 (unidentified species)	0.776765	0.284463	2.12107	1.42891	0.119513	17.084	0.655535	0.029646
Fusobacterium periodonticum	0.733816	0.470558	1.14436	0.836036	0.572652	1.22056	0.658515	0.0297935
Prevotella nigrescens	1.14715	0.626845	2.09934	1.3665	0.827813	2.25574	0.661299	0.029941
PeptostreptococcaceaeXIG1 (unidentified species)	0.602033	0.176753	2.05057	0.889126	0.254576	3.10534	0.662541	0.0300885
Actinomyces sp oral taxon 448	1.23653	0.713222	2.14379	1.44455	0.910632	2.29153	0.66954	0.030236
Haemophilus sp oral taxon 036	0.769226	0.345285	1.71368	0.940148	0.578975	1.52662	0.672133	0.0303835
Parvimonas sp oral taxon 110	1.13367	0.616589	2.0844	0.961864	0.610684	1.51499	0.672295	0.030531
Leptotrichia sp oral taxon 215	0.736628	0.399805	1.35721	0.870446	0.530425	1.42843	0.672523	0.0306785
Veillonella atypica	1.20029	0.675865	2.13163	1.42277	0.830059	2.43872	0.672631	0.030826
Lactobacillus salivarius	2.28008	0.655614	7.92959	1.63171	0.629533	4.22928	0.675765	0.0309735
Actinomyces gerencseriae	1.12611	0.626057	2.02559	1.32153	0.822277	2.1239	0.676576	0.0311209
Olsenella (unidentified species)	1.33171	0.679592	2.60957	1.60379	0.904199	2.84467	0.681526	0.0312684
Tannerella sp oral taxon 808	1.3196	0.585221	2.97552	1.67486	0.750358	3.73842	0.681854	0.0314159
Treponema sp oral taxon 256	1.16324	0.130383	10.3782	1.95966	0.554753	6.9225	0.68428	0.0315634
Selenomonas sp oral taxon 137	1.89077	0.660452	5.41295	1.39311	0.483325	4.0154	0.686262	0.0317109
Dialister pneumosintes	1.05637	0.565614	1.97295	0.902396	0.562725	1.4471	0.688245	0.0318584
Centipeda (unidentified species)	0.79956	0.337205	1.89586	1.00252	0.470128	2.13781	0.695147	0.0320059
Treponema socranskii	1.10867	0.741919	1.65671	1.00036	0.715175	1.39926	0.697848	0.0321534
Streptococcus mutans	1.40899	0.87252	2.27532	1.25318	0.884707	1.77513	0.698283	0.0323009
LachnospiraceaeG10 (unidentified species)	0.8113	0.227706	2.8906	0.600886	0.150023	2.40672	0.70071	0.0324484
SR1G1 sp oral taxon 345	1.14658	0.62096	2.1171	1.34076	0.778298	2.30969	0.707603	0.0325959
Prevotella sp oral taxon 472	1.22389	0.520583	2.87739	0.957924	0.36001	2.54887	0.71145	0.0327434
Prevotella dentalis	1.68463	0.329185	8.62126	1.18123	0.427031	3.26745	0.716236	0.0328909
Rothia dentocariosa	0.87338	0.588251	1.29671	0.962081	0.667162	1.38737	0.718859	0.0330383
Selenomonas flueggei	1.26078	0.495196	3.20996	1.61099	0.608843	4.26267	0.72006	0.0331858
Actinobaculum sp oral taxon 183	0.770303	0.491233	1.20791	0.850391	0.623296	1.16023	0.721557	0.0333333
Treponema lecithinolyticum	1.17633	0.649071	2.13189	1.02994	0.666407	1.59178	0.723639	0.0334808
Catonella (unidentified species)	1.11595	0.656141	1.898	0.987056	0.637845	1.52745	0.724974	0.0336283
Capnocytophaga (unidentified species)	0.927599	0.589043	1.46074	1.02878	0.715271	1.47971	0.725556	0.0337758
PeptostreptococcaceaeXIG9 Eubacterium brachy	1.12112	0.738361	1.7023	1.02399	0.749031	1.39989	0.730783	0.0339233
Campylobacter curvus	1.13519	0.594553	2.16744	1.32324	0.734955	2.38242	0.731727	0.0340708
Prevotella oris	1.48497	0.874522	2.52155	1.32212	0.871526	2.00568	0.735444	0.0342183
Leptotrichia (unidentified species)	1.10641	0.748001	1.63654	1.21042	0.846764	1.73027	0.73939	0.0343658
Bulleidia extructa	1.31829	0.497263	3.49493	1.62447	0.751741	3.51038	0.73974	0.0345133
Lachnoanaerobaculum saburreum	1.20205	0.739804	1.95313	1.07759	0.698544	1.66231	0.740703	0.0346608
Neisseria sp oral taxon 018	0.84785	0.222142	3.23599	1.10887	0.466472	2.63595	0.741791	0.0348083
BacteroidetesG3 (unidentified species)	1.08912	0.384896	3.08183	1.34617	0.642782	2.81927	0.743255	0.0349558
PeptostreptococcaceaeXIG4 sp oral taxon 369	1.20165	0.641027	2.25256	1.05807	0.671114	1.66814	0.745731	0.0351032
VeillonellaceaeG1 sp oral taxon 150	1.10466	0.565448	2.15807	0.955381	0.53843	1.69521	0.74603	0.0352507
Johnsonella sp oral taxon 166	1.01606	0.502443	2.05471	1.18027	0.66087	2.10789	0.746991	0.0353982
Tannerella sp oral taxon 286	1.15669	0.760323	1.7597	1.05956	0.743499	1.50998	0.749885	0.0355457
Cardiobacterium valvarum	1.05864	0.578247	1.93814	1.19854	0.733621	1.95808	0.752123	0.0356932
Bifidobacterium dentium	1.22994	0.51273	2.95038	1.47766	0.697611	3.12993	0.755136	0.0358407
Prevotella (unidentified species)	1.2253	0.813822	1.84482	1.3318	0.941841	1.88321	0.759311	0.0359882
Sphingomonas (unidentified species)	1.41414	0.451797	4.42631	1.05506	0.225964	4.9262	0.762814	0.0361357
Fretibacterium (unidentified species)	1.28321	0.626768	2.62719	1.11962	0.663348	1.88973	0.763183	0.0362832
Streptococcus gordonii	0.823269	0.609971	1.11115	0.774788	0.596507	1.00635	0.764751	0.0364307
Cardiobacterium hominis	0.808065	0.508535	1.28402	0.737045	0.484016	1.12235	0.770702	0.0365782
Stenotrophomonas maltophilia	1.16092	0.506898	2.65877	0.985852	0.445531	2.18145	0.778924	0.0367257
LachnospiraceaeG2 sp oral taxon 088	1.43807	0.585327	3.53317	1.22887	0.650199	2.32254	0.779615	0.0368732
Leptotrichia wadei	1.05336	0.705561	1.5726	0.977808	0.690327	1.38501	0.781257	0.0370206
Streptococcus intermedius	0.906959	0.632477	1.30056	0.847731	0.616038	1.16656	0.784192	0.0371681
Actinomyces oris	0.789582	0.283261	2.20094	0.967098	0.333939	2.80075	0.786899	0.0373156
Kingella oralis	1.00172	0.608126	1.65006	1.09603	0.712327	1.68641	0.786904	0.0374631
Actinomyces sp oral taxon 175	0.94281	0.414015	2.147	0.819676	0.441531	1.52168	0.78931	0.0376106
ErysipelotrichaceaeG1 sp oral taxon 905	1.44464	0.570829	3.65606	1.23626	0.610574	2.50314	0.791961	0.0377581
Mogibacterium (unidentified species)	1.14749	0.663484	1.98457	1.04247	0.654562	1.66027	0.792818	0.0379056
Actinomyces sp oral taxon 180	1.27957	0.716834	2.28407	1.15206	0.657291	2.01927	0.796356	0.0380531
Enterobacter (unidentified species)	0.995713	0.259432	3.8216	1.31237	0.25995	6.62562	0.79953	0.0382006
Leptotrichia sp oral taxon 498	0.997504	0.595695	1.67034	1.0916	0.667756	1.78447	0.800208	0.0383481
Prevotella nanceiensis	0.739511	0.324653	1.6845	0.843981	0.441073	1.61493	0.803906	0.0384956
Actinomyces israelii	1.77431	0.15132	20.8048	1.27565	0.521829	3.1184	0.804181	0.0386431
Streptococcus (unidentified species)	0.808636	0.257321	2.54115	0.926334	0.369003	2.32544	0.804944	0.0387906
LachnospiraceaeG2 sp oral taxon 096	1.09524	0.594645	2.01724	0.981705	0.521701	1.84731	0.806222	0.0389381
BacteroidalesG2 sp oral taxon 274	1.16975	0.778257	1.75819	1.10042	0.821795	1.4735	0.811029	0.0390855
Bergeyella sp oral taxon 900	0.844647	0.388385	1.83691	0.736418	0.326106	1.66299	0.811752	0.039233
TM7G1 sp oral taxon 869	1.28787	0.125442	13.2221	0.956421	0.428986	2.13233	0.812762	0.0393805
Leptotrichia sp oral taxon 392	0.792652	0.505028	1.24408	0.849669	0.58499	1.2341	0.815258	0.039528
Granulicatella adiacens	0.859452	0.478655	1.5432	0.937891	0.556556	1.58051	0.820698	0.0396755
GN02G1 sp oral taxon 872	0.592191	0.264738	1.32467	0.669752	0.32597	1.3761	0.822898	0.039823
Aggregatibacter sp oral taxon 458	1.09204	0.75218	1.58547	1.15446	0.838526	1.58942	0.825004	0.0399705
BacteroidetesG5 (unidentified species)	1.18539	0.583866	2.40664	1.30979	0.75327	2.27747	0.827108	0.040118
Leptotrichia sp oral taxon 219	1.08338	0.561116	2.09174	0.989509	0.583207	1.67887	0.832639	0.0402655
Catonella morbi	1.05643	0.4591	2.43094	0.938077	0.417505	2.10773	0.838936	0.040413
Porphyromonas pasteri	0.930754	0.616637	1.40488	0.879347	0.612266	1.26293	0.838975	0.0405605
Prevotella saccharolytica	1.0517	0.492463	2.24598	1.16062	0.642434	2.09676	0.839203	0.040708
Treponema sp oral taxon 247	1.15788	0.489609	2.7383	1.04124	0.598492	1.81151	0.839401	0.0408555
Porphyromonas endodontalis	1.16186	0.685784	1.96842	1.23977	0.845488	1.81791	0.845347	0.041003
Capnocytophaga granulosa	0.919027	0.600241	1.40712	0.872202	0.613005	1.24099	0.852764	0.0411504
Cryptobacterium curtum	1.00244	0.371114	2.70778	1.13588	0.463694	2.78249	0.854412	0.0412979
TM7G2 (unidentified species)	1.13585	0.271666	4.74902	1.31561	0.403454	4.29004	0.854655	0.0414454
TM7G1 sp oral taxon 349	1.16167	0.742701	1.81698	1.2278	0.827988	1.82067	0.855096	0.0415929
Capnocytophaga sputigena	0.927727	0.553176	1.55588	0.872496	0.557706	1.36497	0.859516	0.0417404
Corynebacterium matruchotii	0.786766	0.486366	1.2727	0.836294	0.509448	1.37283	0.860673	0.0418879
PeptostreptococcaceaeXIG2 (unidentified species)	0.703387	0.211027	2.3445	0.611143	0.209779	1.78042	0.864331	0.0420354
Actinomyces naeslundii	0.637358	0.377507	1.07607	0.675341	0.431857	1.0561	0.866624	0.0421829
Capnocytophaga sp oral taxon 335	1.53996	0.373358	6.35176	1.8183	0.47885	6.9045	0.866924	0.0423304
Leptotrichia hongkongensis	1.0433	0.656388	1.65829	1.09955	0.729388	1.65755	0.868141	0.0424779
Leptotrichia sp oral taxon 223	1.33976	0.578637	3.10202	1.20864	0.486107	3.00513	0.869452	0.0426254
Prevotella pallens	0.516122	0.19889	1.33934	0.571425	0.24544	1.33037	0.872304	0.0427729
Filifactor (unidentified species)	2.45443	0.131969	45.649	3.2975	0.372885	29.1604	0.873333	0.0429204
Porphyromonas gingivalis	1.07207	0.266053	4.31996	1.231	0.460168	3.29305	0.874354	0.0430678
Capnocytophaga sp oral taxon 332	1.17403	0.667042	2.06634	1.24577	0.762989	2.03404	0.874602	0.0432153
BacteroidetesG3 sp oral taxon 280	1.21643	0.334247	4.42695	1.05094	0.282103	3.91513	0.87543	0.0433628
Fusobacterium nucleatum subsp animalis	1.21802	0.829432	1.78866	1.26603	0.930647	1.72227	0.877914	0.0435103
Aggregatibacter (unidentified species)	0.929959	0.660635	1.30908	0.896724	0.646677	1.24345	0.880101	0.0436578
Capnocytophaga sp oral taxon 338	1.02279	0.521858	2.00457	1.08405	0.603814	1.94625	0.899083	0.0438053
Ottowia sp oral taxon 894	1.00053	0.581808	1.72062	1.04734	0.661207	1.65898	0.899367	0.0439528
TM7G3 sp oral taxon 351	1.324	0.482853	3.63045	1.23033	0.546247	2.77111	0.910883	0.0441003
Actinomyces sp oral taxon 178	1.02419	0.52965	1.98049	1.0758	0.61836	1.87164	0.911014	0.0442478
Kingella denitrificans	0.903373	0.529744	1.54052	0.865859	0.50942	1.4717	0.911661	0.0443953
Treponema denticola	1.12411	0.676764	1.86715	1.16439	0.789483	1.71734	0.913424	0.0445428
Selenomonas sp oral taxon 146	1.20595	0.396427	3.66853	1.2905	0.604579	2.75464	0.920317	0.0446903
Scardovia wiggsiae	1.17223	0.620397	2.21492	1.22055	0.744365	2.00137	0.921807	0.0448378
Prevotella sp oral taxon 475	1.68967	0.413574	6.90319	1.53532	0.37999	6.20332	0.924069	0.0449853
Peptococcus (unidentified species)	1.00644	0.50445	2.00797	1.04766	0.64859	1.69227	0.924684	0.0451327
PeptostreptococcaceaeXIG1 Eubacterium infirmum	1.5011	0.841955	2.67629	1.44459	0.833151	2.50474	0.924719	0.0452802
Megasphaera micronuciformis	0.853162	0.331301	2.19705	0.907991	0.366232	2.25116	0.925561	0.0454277
Rothia aeria	0.802806	0.552675	1.16614	0.820052	0.59961	1.12154	0.930127	0.0455752
VeillonellaceaeG1 sp oral taxon 155	1.87143	0.904351	3.87266	1.79066	0.906154	3.53855	0.930402	0.0457227
Porphyromonas (unidentified species)	0.995675	0.655098	1.51331	0.973859	0.710806	1.33426	0.933517	0.0458702
Erythromicrobium (unidentified species)	0.656128	0.211815	2.03246	0.610137	0.159549	2.33325	0.935318	0.0460177
TM7G5 sp oral taxon 356	1.35289	0.815727	2.24377	1.39218	0.849463	2.28165	0.936428	0.0461652
Alloprevotella sp oral taxon 308	0.374783	0.106544	1.31835	0.35137	0.124423	0.992267	0.936695	0.0463127
LachnospiraceaeG2 (unidentified species)	0.805107	0.311865	2.07846	0.767378	0.355006	1.65875	0.937956	0.0464602
Fretibacterium fastidiosum	1.24503	0.683764	2.26699	1.20858	0.764137	1.91153	0.938046	0.0466077
Dialister (unidentified species)	2.12577	0.667927	6.76556	2.02774	0.746625	5.50711	0.951534	0.0467552
Olsenella uli	0.80967	0.211239	3.10343	0.769764	0.224658	2.63751	0.956737	0.0469027
Rhodocyclus (unidentified species)	0.79019	0.407593	1.53192	0.804895	0.490912	1.3197	0.964978	0.0470501
Rothia (unidentified species)	1.16953	0.678184	2.01687	1.15168	0.610872	2.17127	0.970966	0.0471976
Oribacterium sinus	0.750769	0.362974	1.55288	0.7623	0.408345	1.42306	0.975045	0.0473451
Olsenella sp oral taxon 807	1.21981	0.580215	2.56447	1.23935	0.611156	2.51325	0.975795	0.0474926
Fusobacterium naviforme	0.974164	0.530769	1.78796	0.985902	0.587047	1.65575	0.976596	0.0476401
Prevotella pleuritidis	0.983515	0.47988	2.01572	0.970979	0.59982	1.57181	0.976688	0.0477876
Leptotrichia buccalis	0.999806	0.635371	1.57327	1.007	0.69385	1.46148	0.980782	0.0479351
Alloprevotella (unidentified species)	1.42618	0.6751	3.01289	1.40945	0.753336	2.63699	0.980944	0.0480826
Fretibacterium sp oral taxon 362	3.04539	0.359327	25.8105	7.52e+20	0	Inf	0.982723	0.0482301
Streptococcus sobrinus	5.07e+21	0	Inf	1.12945	0.343993	3.70835	0.98299	0.0483776
Porphyrobacter tepidarius	2.22e-22	0	Inf	0.619198	0.176122	2.17693	0.983674	0.0485251
Treponema parvum	0.56257	0.12785	2.47543	13556861851	0	Inf	0.984703	0.0486726
Treponema sp oral taxon 234	1.3e+21	0	Inf	2.90631	0.701618	12.0388	0.984972	0.0488201
Lachnoanaerobaculum sp oral taxon 089	3.09001e+19	0	Inf	2.36051	0.426825	13.0546	0.98658	0.0489676
Prevotella sp oral taxon 314	6.26e+20	0	Inf	0.843866	0.296372	2.40276	0.986614	0.049115
Leptotrichia sp oral taxon 463	0.460495	0.106926	1.98321	1.84e+20	0	Inf	0.98758	0.0492625
Haemophilus parainfluenzae	0.794638	0.51472	1.22678	0.791295	0.563675	1.11083	0.987914	0.04941
Mogibacterium neglectum	0.943994	0.353908	2.51795	0.950806	0.487442	1.85465	0.990497	0.0495575
Gemella morbillorum	0.95031	0.617912	1.46152	0.952682	0.687961	1.31927	0.992705	0.049705
TM7G1 sp oral taxon 348	0.719996	0.462416	1.12106	0.720224	0.510694	1.01572	0.999114	0.0498525
Actinomyces timonensis	5.41e+22	0	Inf	6.2e+22	0	Inf	0.999984	0.05
